# Supplementary material for: Assembly and Analysis of Unmapped Genome Sequence Reads Reveal Novel Sequence and Variation in Dogs
Source: Sci Rep. 2018 Jul 18;8:10862. doi: 10.1038/s41598-018-29190-3 (PMC6052005; doi:10.1038/s41598-018-29190-3)
Supplement: Supplementary file 1 — Supplementary Tables 1,2,4,5 [file 41598_2018_29190_MOESM1_ESM.xlsx]

## Sheet: ST1
Supplementary Table ST1. Oligo Sequence Pairs Utilized for Validating Contigs in additional Border Collies and Boxers with penetrance from PCR amplification.
Contig name	Forward primer	Reverse primer	Penetrance in Border Collies (%)	Penetrance in Boxers (%)
bc_c107501	tgaaaggacttaacccacagag	attgacctcctgactcgtcc	100	0
bc_c88282	aggctgactggttccttcaa	acacttccaatctcccctttt	95	51
bc_c86910	agatgtgctgctcctggatg	acagtacagaagaacacaggga	98	95
bc_c83446	ttcttaactgtctccctcacaca	tggggccctttctctttgaa	95	95
bc_c88085	agaagtcagctcagtattccttt	gcaaacgcaacctcaaacac	98	95
bc_c222950	agtcagtaggagaaggacaaaca	tgtcccaatagctcacaaaca	100	12:07:00

## Sheet: ST2
SupplementalTable2. Annotation of the gap regions in the CGR assembly with novel contigs (without BAC clones).
Gap CHR	Gap Start	Gap End	Ensembl.Function	Ensembl.Gene	RefSeq.Function	RefSeq.Gene	FEELnc.Function	FEELnc.Gene	Contig CHR	Contig Start	Contig End	Contig ID
chr10	10767476	10768039	intergenic	ENSCAFG00000033389;ENSCAFG00000000415	intergenic	MDM1;RAP1B	upstream	RLOC_00013315_protein_coding	chr10	10766964	10768119	bc_combined_denovo_rep_c120976
chr10	16557742	16558742	UTR5	ENSCAFG00000000554	intronic	RABL2B	ncRNA_exonic	RLOC_00013385_TUCp	chr10	16297067	16558993	bc_combined_denovo_rep_c225717
chr10	69257192	69257257	intronic	VAX2	intronic	VAX2	intronic	RLOC_00014299_protein_coding	chr10	69256836	69257429	bc_combined_denovo_rep_c102939
chr13	29619312	29619322	intergenic	TG;WISP1	intergenic	TG;WISP1	intergenic	RLOC_00021203_protein_coding;RLOC_00021205_protein_coding	chr13	29619220	29619683	bc_combined_denovo_rep_c110049
chr13	37650587	37650734	intronic	MROH1;SHARPIN	intronic	MROH1	intronic	RLOC_00021355_protein_coding;RLOC_00021361_protein_coding	chr13	37650376	37651022	bc_combined_denovo_rep_c94061
chr14	375100	375110	intergenic	ENSCAFG00000006267;ENSCAFG00000024874	intergenic	LOC100856521;LOC482199	intergenic	RLOC_00031153_lincRNA;RLOC_00031154_protein_coding	chr14	114318	1239146	bc_combined_denovo_rep_c224266
chr14	375100	375110	intergenic	ENSCAFG00000006267;ENSCAFG00000024874	intergenic	LOC100856521;LOC482199	intergenic	RLOC_00031153_lincRNA;RLOC_00031154_protein_coding	chr14	181807	2704466	BD_denovo2_c1994
chr14	375100	375110	intergenic	ENSCAFG00000006267;ENSCAFG00000024874	intergenic	LOC100856521;LOC482199	intergenic	RLOC_00031153_lincRNA;RLOC_00031154_protein_coding	chr14	183574	498133	bc_combined_denovo_rep_c222259
chr14	375100	375110	intergenic	ENSCAFG00000006267;ENSCAFG00000024874	intergenic	LOC100856521;LOC482199	intergenic	RLOC_00031153_lincRNA;RLOC_00031154_protein_coding	chr14	229453	2381217	bc_combined_denovo_c53108
chr14	375100	375110	intergenic	ENSCAFG00000006267;ENSCAFG00000024874	intergenic	LOC100856521;LOC482199	intergenic	RLOC_00031153_lincRNA;RLOC_00031154_protein_coding	chr14	235703	479438	bc_combined_denovo_rep_c234468
chr14	378236	457692	intergenic	ENSCAFG00000006267;ENSCAFG00000024874	intergenic	LOC100856521;LOC482199	intergenic	RLOC_00031153_lincRNA;RLOC_00031154_protein_coding	chr14	114318	1239146	bc_combined_denovo_rep_c224266
chr14	378236	457692	intergenic	ENSCAFG00000006267;ENSCAFG00000024874	intergenic	LOC100856521;LOC482199	intergenic	RLOC_00031153_lincRNA;RLOC_00031154_protein_coding	chr14	181807	2704466	BD_denovo2_c1994
chr14	378236	457692	intergenic	ENSCAFG00000006267;ENSCAFG00000024874	intergenic	LOC100856521;LOC482199	intergenic	RLOC_00031153_lincRNA;RLOC_00031154_protein_coding	chr14	183574	498133	bc_combined_denovo_rep_c222259
chr14	378236	457692	intergenic	ENSCAFG00000006267;ENSCAFG00000024874	intergenic	LOC100856521;LOC482199	intergenic	RLOC_00031153_lincRNA;RLOC_00031154_protein_coding	chr14	229453	2381217	bc_combined_denovo_c53108
chr14	378236	457692	intergenic	ENSCAFG00000006267;ENSCAFG00000024874	intergenic	LOC100856521;LOC482199	intergenic	RLOC_00031153_lincRNA;RLOC_00031154_protein_coding	chr14	235703	479438	bc_combined_denovo_rep_c234468
chr14	487009	487036	intergenic	ENSCAFG00000024874;ENSCAFG00000001138	intergenic	LOC482199;BTNL10	intergenic	RLOC_00031154_protein_coding;RLOC_00031155_protein_coding	chr14	114318	1239146	bc_combined_denovo_rep_c224266
chr14	487009	487036	intergenic	ENSCAFG00000024874;ENSCAFG00000001138	intergenic	LOC482199;BTNL10	intergenic	RLOC_00031154_protein_coding;RLOC_00031155_protein_coding	chr14	181807	2704466	BD_denovo2_c1994
chr14	487009	487036	intergenic	ENSCAFG00000024874;ENSCAFG00000001138	intergenic	LOC482199;BTNL10	intergenic	RLOC_00031154_protein_coding;RLOC_00031155_protein_coding	chr14	183574	498133	bc_combined_denovo_rep_c222259
chr14	487009	487036	intergenic	ENSCAFG00000024874;ENSCAFG00000001138	intergenic	LOC482199;BTNL10	intergenic	RLOC_00031154_protein_coding;RLOC_00031155_protein_coding	chr14	229453	2381217	bc_combined_denovo_c53108
chr14	517356	517688	intergenic	ENSCAFG00000001138;ENSCAFG00000024336	intergenic	BTNL10;LOC100683643	intergenic	RLOC_00031155_protein_coding;RLOC_00031156_lincRNA	chr14	114318	1239146	bc_combined_denovo_rep_c224266
chr14	517356	517688	intergenic	ENSCAFG00000001138;ENSCAFG00000024336	intergenic	BTNL10;LOC100683643	intergenic	RLOC_00031155_protein_coding;RLOC_00031156_lincRNA	chr14	181807	2704466	BD_denovo2_c1994
chr14	517356	517688	intergenic	ENSCAFG00000001138;ENSCAFG00000024336	intergenic	BTNL10;LOC100683643	intergenic	RLOC_00031155_protein_coding;RLOC_00031156_lincRNA	chr14	229453	2381217	bc_combined_denovo_c53108
chr14	519898	521265	intergenic	ENSCAFG00000001138;ENSCAFG00000024336	intergenic	BTNL10;LOC100683643	intergenic	RLOC_00031155_protein_coding;RLOC_00031156_lincRNA	chr14	114318	1239146	bc_combined_denovo_rep_c224266
chr14	519898	521265	intergenic	ENSCAFG00000001138;ENSCAFG00000024336	intergenic	BTNL10;LOC100683643	intergenic	RLOC_00031155_protein_coding;RLOC_00031156_lincRNA	chr14	181807	2704466	BD_denovo2_c1994
chr14	519898	521265	intergenic	ENSCAFG00000001138;ENSCAFG00000024336	intergenic	BTNL10;LOC100683643	intergenic	RLOC_00031155_protein_coding;RLOC_00031156_lincRNA	chr14	229453	2381217	bc_combined_denovo_c53108
chr17	63669088	63669112	intergenic	KCND3;DDX20	downstream	KCND3	ncRNA_exonic	RLOC_00024788_glncRNA	chr17	63668912	63669785	bc_combined_denovo_rep_c131004
chr18	11804865	11804875	intergenic	STARD3NL;ENSCAFG00000031158	intergenic	STARD3NL;EPDR1	ncRNA_intronic	RLOC_00018151_lincRNA	chr18	11319951	12084913	bc_combined_denovo_rep_c255014
chr18	11804865	11804875	intergenic	STARD3NL;ENSCAFG00000031158	intergenic	STARD3NL;EPDR1	ncRNA_intronic	RLOC_00018151_lincRNA	chr18	11331665	11812873	bc_combined_denovo_rep_c174433
chr18	11804865	11804875	intergenic	STARD3NL;ENSCAFG00000031158	intergenic	STARD3NL;EPDR1	ncRNA_intronic	RLOC_00018151_lincRNA	chr18	11339068	11898005	bc_combined_denovo_rep_c79155
chr18	11804865	11804875	intergenic	STARD3NL;ENSCAFG00000031158	intergenic	STARD3NL;EPDR1	ncRNA_intronic	RLOC_00018151_lincRNA	chr18	11407079	11959410	bc_combined_denovo_rep_c235262
chr20	41165255	41165521	ncRNA_intronic	ENSCAFG00000034384	upstream	SMARCC1	upstream	RLOC_00028290_protein_coding	chr20	41164766	41165878	bc_combined_denovo_rep_c89118
chr20	56641790	56643656	intergenic	GADD45B;LMNB2	intergenic	GADD45B;LMNB2	intergenic	RLOC_00028935_lincRNA;RLOC_00028936_protein_coding	chr20	56641427	57438421	bc_combined_denovo_rep_c99245
chr20	56646078	56646595	intergenic	GADD45B;LMNB2	intergenic	GADD45B;LMNB2	intergenic	RLOC_00028935_lincRNA;RLOC_00028936_protein_coding	chr20	56641427	57438421	bc_combined_denovo_rep_c99245
chr20	57234527	57235026	intergenic	ONECUT3;ENSCAFG00000032932	intergenic	ONECUT3;TCF3	intergenic	RLOC_00028974_protein_coding;RLOC_00028975_protein_coding	chr20	56641427	57438421	bc_combined_denovo_rep_c99245
chr20	57234527	57235026	intergenic	ONECUT3;ENSCAFG00000032932	intergenic	ONECUT3;TCF3	intergenic	RLOC_00028974_protein_coding;RLOC_00028975_protein_coding	chr20	56959323	57485214	bc_combined_denovo_rep_c195030
chr20	57234527	57235026	intergenic	ONECUT3;ENSCAFG00000032932	intergenic	ONECUT3;TCF3	intergenic	RLOC_00028974_protein_coding;RLOC_00028975_protein_coding	chr20	57234396	57235113	bc_combined_denovo_rep_c193468
chr20	57237348	57238674	intergenic	ONECUT3;ENSCAFG00000032932	intergenic	ONECUT3;TCF3	intergenic	RLOC_00028974_protein_coding;RLOC_00028975_protein_coding	chr20	56641427	57438421	bc_combined_denovo_rep_c99245
chr20	57237348	57238674	intergenic	ONECUT3;ENSCAFG00000032932	intergenic	ONECUT3;TCF3	intergenic	RLOC_00028974_protein_coding;RLOC_00028975_protein_coding	chr20	56959323	57485214	bc_combined_denovo_rep_c195030
chr20	57242235	57242482	upstream	ENSCAFG00000032932	intergenic	ONECUT3;TCF3	intergenic	RLOC_00028974_protein_coding;RLOC_00028975_protein_coding	chr20	56641427	57438421	bc_combined_denovo_rep_c99245
chr20	57242235	57242482	upstream	ENSCAFG00000032932	intergenic	ONECUT3;TCF3	intergenic	RLOC_00028974_protein_coding;RLOC_00028975_protein_coding	chr20	56959323	57485214	bc_combined_denovo_rep_c195030
chr20	57242235	57242482	upstream	ENSCAFG00000032932	intergenic	ONECUT3;TCF3	intergenic	RLOC_00028974_protein_coding;RLOC_00028975_protein_coding	chr20	57242152	57242844	bc_combined_denovo_rep_c170859
chr20	57253534	57254383	downstream	ENSCAFG00000036727	upstream	TCF3	intronic	RLOC_00028975_protein_coding	chr20	56641427	57438421	bc_combined_denovo_rep_c99245
chr20	57253534	57254383	downstream	ENSCAFG00000036727	upstream	TCF3	intronic	RLOC_00028975_protein_coding	chr20	56959323	57485214	bc_combined_denovo_rep_c195030
chr20	57277853	57279354	intronic	TCF3	intronic	TCF3	intronic	RLOC_00028975_protein_coding	chr20	56641427	57438421	bc_combined_denovo_rep_c99245
chr20	57277853	57279354	intronic	TCF3	intronic	TCF3	intronic	RLOC_00028975_protein_coding	chr20	56959323	57485214	bc_combined_denovo_rep_c195030
chr20	57698633	57698779	intronic	TMEM259	intronic	TMEM259	intronic	RLOC_00029004_protein_coding	chr20	57698137	57698853	bc_combined_denovo_rep_c103366
chr20	57705185	57705522	intergenic	TMEM259;WDR18	exonic	GRIN3B	upstream;downstream	RLOC_00029006_protein_coding;RLOC_00029007_protein_coding	chr20	57705122	57705644	bc_combined_denovo_rep_c101202
chr20	57710623	57710686	intergenic	TMEM259;WDR18	upstream	GRIN3B	intronic	RLOC_00029007_protein_coding	chr20	57710023	57710944	bc_combined_denovo_rep_c80848
chr20	57718107	57719576	upstream	WDR18	upstream	WDR18	upstream	RLOC_00029007_protein_coding	chr20	57717680	57825427	bc_combined_denovo_rep_c238819
chr20	57721859	57722197	intergenic	WDR18;ARID3A	intergenic	WDR18;ARID3A	downstream	RLOC_00029008_protein_coding	chr20	57717680	57825427	bc_combined_denovo_rep_c238819
chr22	61377536	61377762	intergenic	CHAMP1;NONE	intronic	CHAMP1	intronic	RLOC_00010971_protein_coding	chr22	61377239	61378087	EN_denovo_c4348
chr24	47105953	47106239	UTR5	ENSCAFG00000028878	intronic	EEF1A2	exonic	RLOC_00026142_protein_coding	chr24	47105801	47106645	bc_combined_denovo_rep_c91718
chr24	47112776	47112895	intronic	TCFL5	intergenic	EEF1A2;LOC102156300	intronic	RLOC_00026125_protein_coding	chr24	47112609	47112949	BD_denovo2_c3147
chr24	47112776	47112895	intronic	TCFL5	intergenic	EEF1A2;LOC102156300	intronic	RLOC_00026125_protein_coding	chr24	47112647	47113036	bc_combined_denovo_rep_c206260
chr24	47123542	47124632	intronic	TCFL5	downstream	LOC102156300	intronic	RLOC_00026125_protein_coding	chr24	47116505	47480377	bc_combined_denovo_rep_c114599
chr24	47131703	47131907	intronic	TCFL5	intronic	LOC102156300	UTR3	RLOC_00026143_protein_coding	chr24	47116505	47480377	bc_combined_denovo_rep_c114599
chr24	47131703	47131907	intronic	TCFL5	intronic	LOC102156300	UTR3	RLOC_00026143_protein_coding	chr24	47131422	47132025	bc_combined_denovo_rep_c94179
chr24	47161570	47162535	intronic	TCFL5	upstream	HELZ2	intronic	RLOC_00026125_protein_coding	chr24	47116505	47480377	bc_combined_denovo_rep_c114599
chr24	47161570	47162535	intronic	TCFL5	upstream	HELZ2	intronic	RLOC_00026125_protein_coding	chr24	47161044	47161608	bc_combined_denovo_rep_c114463
chr24	47169305	47169355	intronic	TCFL5	intergenic	HELZ2;GMEB2	intronic	RLOC_00026125_protein_coding	chr24	47116505	47480377	bc_combined_denovo_rep_c114599
chr24	47169305	47169355	intronic	TCFL5	intergenic	HELZ2;GMEB2	intronic	RLOC_00026125_protein_coding	chr24	47169067	47169485	bc_combined_denovo_rep_c103559
chr24	47200816	47202085	ncRNA_exonic	ENSCAFG00000033440	intergenic	GMEB2;STMN3	intronic	RLOC_00026125_protein_coding	chr24	47116505	47480377	bc_combined_denovo_rep_c114599
chr24	47200816	47202085	ncRNA_exonic	ENSCAFG00000033440	intergenic	GMEB2;STMN3	intronic	RLOC_00026125_protein_coding	chr24	47200781	47202244	bc_combined_denovo_rep_c78610
chr24	47217282	47217761	intronic	TCFL5	intronic	STMN3	intronic	RLOC_00026125_protein_coding;RLOC_00026150_protein_coding	chr24	47116505	47480377	bc_combined_denovo_rep_c114599
chr24	47236635	47236746	intronic	ENSCAFG00000013040;TCFL5	intronic	RTEL1	intronic	RLOC_00026125_protein_coding;RLOC_00026151_protein_coding	chr24	47116505	47480377	bc_combined_denovo_rep_c114599
chr24	47256645	47257393	exonic	ENSCAFG00000013056	upstream	ARFRP1;ZGPAT	exonic	RLOC_00026152_protein_coding	chr24	47116505	47480377	bc_combined_denovo_rep_c114599
chr24	47272450	47273843	intronic	TCFL5	upstream;downstream	SLC2A4RG;LIME1	intronic	RLOC_00026125_protein_coding	chr24	47116505	47480377	bc_combined_denovo_rep_c114599
chr24	47277862	47278096	upstream	ABHD16B	downstream	LOC106557713	upstream;downstream	RLOC_00026155_protein_coding;RLOC_00026153_protein_coding;RLOC_00026154_protein_coding	chr24	47116505	47480377	bc_combined_denovo_rep_c114599
chr24	47281812	47282811	intronic	ABHD16B	intronic	LOC111092074	intronic	RLOC_00026154_protein_coding;RLOC_00026155_protein_coding	chr24	47116505	47480377	bc_combined_denovo_rep_c114599
chr24	47673152	47674874	downstream	PCMTD2	downstream	PCMTD2	downstream	RLOC_00026173_protein_coding	chr24	47672693	47683065	bc_combined_denovo_c55144
chr24	47676341	47678200	intergenic	PCMTD2;NONE	intergenic	PCMTD2;NONE	intergenic	RLOC_00026173_protein_coding;NONE	chr24	47672693	47683065	bc_combined_denovo_c55144
chr25	45782061	45783061	intergenic	ENSCAFG00000033578;ENSCAFG00000040908	intergenic	ARL4C;SH3BP4	intergenic	RLOC_00014946_lincRNA;RLOC_00014947_lincRNA	chr25	45518478	45927293	bc_combined_denovo_rep_c203336
chr25	45798510	45798940	intergenic	ENSCAFG00000033578;ENSCAFG00000040908	intergenic	ARL4C;SH3BP4	ncRNA_intronic	RLOC_00014947_TUCp;RLOC_00014947_lincRNA	chr25	45518478	45927293	bc_combined_denovo_rep_c203336
chr25	45798510	45798940	intergenic	ENSCAFG00000033578;ENSCAFG00000040908	intergenic	ARL4C;SH3BP4	ncRNA_intronic	RLOC_00014947_TUCp;RLOC_00014947_lincRNA	chr25	45798123	46116841	bc_combined_denovo_rep_c181768
chr25	49860369	49860769	intergenic	ROMO1;ENSCAFG00000040932	intergenic	HDAC4;NDUFA10	intergenic	RLOC_00015018_lincRNA;RLOC_00015019_protein_coding	chr25	49155919	50074396	bc_combined_denovo_rep_c106018
chr25	49860369	49860769	intergenic	ROMO1;ENSCAFG00000040932	intergenic	HDAC4;NDUFA10	intergenic	RLOC_00015018_lincRNA;RLOC_00015019_protein_coding	chr25	49811516	50256758	bc_combined_denovo_rep_c219235
chr26	26994621	26994957	intergenic	ENSCAFG00000023920;ENSCAFG00000032706	intronic	LOC607368	intergenic	RLOC_00019686_protein_coding;RLOC_00019687_protein_coding	chr26	25993073	27043438	EN_denovo_c11951
chr26	26994621	26994957	intergenic	ENSCAFG00000023920;ENSCAFG00000032706	intronic	LOC607368	intergenic	RLOC_00019686_protein_coding;RLOC_00019687_protein_coding	chr26	26769417	27323012	bc_combined_denovo_rep_c234606
chr26	26994621	26994957	intergenic	ENSCAFG00000023920;ENSCAFG00000032706	intronic	LOC607368	intergenic	RLOC_00019686_protein_coding;RLOC_00019687_protein_coding	chr26	26954575	27554737	bc_combined_denovo_rep_c115340
chr26	26994621	26994957	intergenic	ENSCAFG00000023920;ENSCAFG00000032706	intronic	LOC607368	intergenic	RLOC_00019686_protein_coding;RLOC_00019687_protein_coding	chr26	26959151	27387315	EN_denovo_c12830
chr26	26998404	26998603	intergenic	ENSCAFG00000023920;ENSCAFG00000032706	intronic	LOC607368	intergenic	RLOC_00019686_protein_coding;RLOC_00019687_protein_coding	chr26	25993073	27043438	EN_denovo_c11951
chr26	26998404	26998603	intergenic	ENSCAFG00000023920;ENSCAFG00000032706	intronic	LOC607368	intergenic	RLOC_00019686_protein_coding;RLOC_00019687_protein_coding	chr26	26769417	27323012	bc_combined_denovo_rep_c234606
chr26	26998404	26998603	intergenic	ENSCAFG00000023920;ENSCAFG00000032706	intronic	LOC607368	intergenic	RLOC_00019686_protein_coding;RLOC_00019687_protein_coding	chr26	26954575	27554737	bc_combined_denovo_rep_c115340
chr26	26998404	26998603	intergenic	ENSCAFG00000023920;ENSCAFG00000032706	intronic	LOC607368	intergenic	RLOC_00019686_protein_coding;RLOC_00019687_protein_coding	chr26	26959151	27387315	EN_denovo_c12830
chr26	80711	80807	intronic	ZNF268	intronic	ZNF268	intronic	RLOC_00019142_protein_coding	chr26	35113	1318563	bc_combined_denovo_rep_c115669
chr26	80711	80807	intronic	ZNF268	intronic	ZNF268	intronic	RLOC_00019142_protein_coding	chr26	80209	81095	bc_combined_denovo_rep_c164129
chr27	45788381	45788580	intronic	ENSCAFG00000016252	intronic	USP18	intronic	RLOC_00023750_protein_coding	chr27	45608110	45789008	bc_combined_denovo_rep_c218248
chr27	45788381	45788580	intronic	ENSCAFG00000016252	intronic	USP18	intronic	RLOC_00023750_protein_coding	chr27	45769687	45837199	bc_combined_denovo_rep_c176506
chr27	45803805	45804324	intronic	ENSCAFG00000016252	intronic	USP18	intronic	RLOC_00023750_protein_coding	chr27	45769687	45837199	bc_combined_denovo_rep_c176506
chr27	45809572	45809582	intronic	ENSCAFG00000016252	intronic	USP18	intronic	RLOC_00023750_protein_coding	chr27	45769687	45837199	bc_combined_denovo_rep_c176506
chr27	46349	47874	intergenic	ENSCAFG00000006260;OR6C6	intergenic	LOC100686465;LOC100855433	intergenic	RLOC_00022893_protein_coding;RLOC_00022894_protein_coding	chr27	22000	127386	bc_combined_denovo_c33185
chr27	46349	47874	intergenic	ENSCAFG00000006260;OR6C6	intergenic	LOC100686465;LOC100855433	intergenic	RLOC_00022893_protein_coding;RLOC_00022894_protein_coding	chr27	24794	253264	bc_combined_denovo_rep_c219387
chr27	46349	47874	intergenic	ENSCAFG00000006260;OR6C6	intergenic	LOC100686465;LOC100855433	intergenic	RLOC_00022893_protein_coding;RLOC_00022894_protein_coding	chr27	6850	632027	bc_combined_denovo_rep_c178636
chr27	7639	7737	intergenic	NONE;ENSCAFG00000006260	intergenic	NONE;LOC100686389	intergenic	NONE;RLOC_00022893_protein_coding	chr27	6850	632027	bc_combined_denovo_rep_c178636
chr2	79960398	79961398	intergenic	PAX7;KLHDC7A	intergenic	PAX7;KLHDC7A	intergenic	RLOC_00009780_protein_coding;RLOC_00009781_protein_coding	chr2	79960010	79961431	bc_combined_denovo_rep_c88740
chr2	79960398	79961398	intergenic	PAX7;KLHDC7A	intergenic	PAX7;KLHDC7A	intergenic	RLOC_00009780_protein_coding;RLOC_00009781_protein_coding	chr2	79960188	79961815	bc_combined_denovo_rep_c129931
chr2	79960398	79961398	intergenic	PAX7;KLHDC7A	intergenic	PAX7;KLHDC7A	intergenic	RLOC_00009780_protein_coding;RLOC_00009781_protein_coding	chr2	79960213	79961466	bc_combined_denovo_rep_c88741
chr28	39422002	39423002	intronic	TCERG1L	intronic	TCERG1L	intronic	RLOC_00029641_protein_coding	chr28	39320123	39849954	bc_combined_denovo_rep_c131268
chr28	40669203	40669276	intronic	CFAP46;ENSCAFG00000013430;ENSCAFG00000031153	intronic	CFAP46	intronic	RLOC_00029645_protein_coding;RLOC_00029656_protein_coding;RLOC_00029658_protein_coding	chr28	40668630	40669383	bc_combined_denovo_rep_c100348
chr28	40674130	40674290	UTR5	CFAP46	upstream	CFAP46	UTR5	RLOC_00029658_protein_coding	chr28	40673929	40674425	bc_combined_denovo_rep_c113849
chr28	40691363	40691489	ncRNA_intronic	ENSCAFG00000036910	intergenic	CFAP46;LOC111092984	intronic	RLOC_00029645_protein_coding;RLOC_00029656_protein_coding	chr28	40691191	40691773	bc_combined_denovo_rep_c105463
chr28	41125742	41126122	intergenic	ENSCAFG00000013311;ENSCAFG00000031105	intergenic	LOC100688697;LOC102154789	intergenic	RLOC_00029678_protein_coding;RLOC_00029679_protein_coding	chr28	41125487	41126420	bc_combined_denovo_rep_c166087
chr28	41125742	41126122	intergenic	ENSCAFG00000013311;ENSCAFG00000031105	intergenic	LOC100688697;LOC102154789	intergenic	RLOC_00029678_protein_coding;RLOC_00029679_protein_coding	chr28	41125619	41126172	EN_denovo_c5123
chr30	17951	17971	intergenic	NONE;ENSCAFG00000014097	intergenic	NONE;LOC100683306	intergenic	NONE;RLOC_00016332_protein_coding	chr30	14872	310848	bc_combined_denovo_rep_c193780
chr31	34312128	34312728	intergenic	ENSCAFG00000010048;ENSCAFG00000034136	intergenic	HMGN1;B3GALT5	intergenic	RLOC_00010239_protein_coding;RLOC_00010240_protein_coding	chr31	34038540	34943247	bc_combined_denovo_rep_c255716
chr31	34312128	34312728	intergenic	ENSCAFG00000010048;ENSCAFG00000034136	intergenic	HMGN1;B3GALT5	intergenic	RLOC_00010239_protein_coding;RLOC_00010240_protein_coding	chr31	34055383	34480888	bc_combined_denovo_rep_c134233
chr31	36227418	36228365	intronic	PRDM15	intronic	PRDM15	intronic	RLOC_00010264_protein_coding	chr31	36201451	36371023	bc_combined_denovo_rep_c172292
chr31	36284648	36285493	splicing	PRDM15	intronic	PRDM15	splicing	RLOC_00010264_protein_coding	chr31	36201451	36371023	bc_combined_denovo_rep_c172292
chr31	38917135	38917457	intronic	ENSCAFG00000011817;ENSCAFG00000029547;ENSCAFG00000031797	intronic	COL18A1	intronic	RLOC_00010360_protein_coding;RLOC_00010361_protein_coding;RLOC_00010362_protein_coding	chr31	38916995	38917792	bc_combined_denovo_rep_c106050
chr31	38920360	38920859	intronic	ENSCAFG00000011817;ENSCAFG00000029547;ENSCAFG00000031797	intronic	COL18A1	intronic	RLOC_00010360_protein_coding;RLOC_00010361_protein_coding;RLOC_00010362_protein_coding	chr31	38919989	38921103	bc_combined_denovo_rep_c95925
chr33	12306384	12307384	intergenic	ENSCAFG00000038396;ENSCAFG00000027807	intergenic	TRNAF-GAA;LOC106558162	intergenic	RLOC_00024955_lincRNA;RLOC_00024956_miRNA	chr33	12189080	12435919	bc_combined_denovo_rep_c250963
chr33	13416	13639	upstream	C3orf38	upstream	C33H3orf38	UTR5	RLOC_00024809_protein_coding	chr33	13059	13731	bc_combined_denovo_rep_c88152
chr33	16343971	16344020	upstream	PLCXD2	upstream	PLCXD2	upstream	RLOC_00024994_protein_coding	chr33	16343788	16344180	bc_combined_denovo_rep_c102149
chr34	11470665	11470910	intergenic	ENSCAFG00000010833;TRIP13	intergenic	NKD2;TRIP13	downstream	RLOC_00031984_protein_coding	chr34	11470434	11471180	bc_combined_denovo_rep_c167570
chr34	12475585	12476585	intergenic	ENSCAFG00000011068;ENSCAFG00000038104	intergenic	MIR8790;ZMAT3	intergenic	RLOC_00032005_protein_coding;RLOC_00032006_protein_coding	chr34	12010622	12670303	bc_combined_denovo_c23772
chr34	12475585	12476585	intergenic	ENSCAFG00000011068;ENSCAFG00000038104	intergenic	MIR8790;ZMAT3	intergenic	RLOC_00032005_protein_coding;RLOC_00032006_protein_coding	chr34	12115640	12689715	bc_combined_denovo_rep_c119514
chr34	12475585	12476585	intergenic	ENSCAFG00000011068;ENSCAFG00000038104	intergenic	MIR8790;ZMAT3	intergenic	RLOC_00032005_protein_coding;RLOC_00032006_protein_coding	chr34	12217260	12748367	bc_combined_denovo_rep_c237486
chr34	12475585	12476585	intergenic	ENSCAFG00000011068;ENSCAFG00000038104	intergenic	MIR8790;ZMAT3	intergenic	RLOC_00032005_protein_coding;RLOC_00032006_protein_coding	chr34	12224488	12520202	bc_combined_denovo_rep_c246539
chr34	12475585	12476585	intergenic	ENSCAFG00000011068;ENSCAFG00000038104	intergenic	MIR8790;ZMAT3	intergenic	RLOC_00032005_protein_coding;RLOC_00032006_protein_coding	chr34	12234794	12484483	bc_combined_denovo_rep_c216809
chr34	12475585	12476585	intergenic	ENSCAFG00000011068;ENSCAFG00000038104	intergenic	MIR8790;ZMAT3	intergenic	RLOC_00032005_protein_coding;RLOC_00032006_protein_coding	chr34	12285246	12518267	bc_combined_denovo_rep_c169938
chr34	12475585	12476585	intergenic	ENSCAFG00000011068;ENSCAFG00000038104	intergenic	MIR8790;ZMAT3	intergenic	RLOC_00032005_protein_coding;RLOC_00032006_protein_coding	chr34	12414684	12517922	bc_combined_denovo_rep_c218535
chr34	12475585	12476585	intergenic	ENSCAFG00000011068;ENSCAFG00000038104	intergenic	MIR8790;ZMAT3	intergenic	RLOC_00032005_protein_coding;RLOC_00032006_protein_coding	chr34	12457565	12580944	bc_combined_denovo_rep_c218963
chr34	12496965	12497043	intergenic	ENSCAFG00000038104;ZMAT3	intergenic	MIR8790;ZMAT3	intergenic	RLOC_00032005_protein_coding;RLOC_00032006_protein_coding	chr34	12010622	12670303	bc_combined_denovo_c23772
chr34	12496965	12497043	intergenic	ENSCAFG00000038104;ZMAT3	intergenic	MIR8790;ZMAT3	intergenic	RLOC_00032005_protein_coding;RLOC_00032006_protein_coding	chr34	12115640	12689715	bc_combined_denovo_rep_c119514
chr34	12496965	12497043	intergenic	ENSCAFG00000038104;ZMAT3	intergenic	MIR8790;ZMAT3	intergenic	RLOC_00032005_protein_coding;RLOC_00032006_protein_coding	chr34	12217260	12748367	bc_combined_denovo_rep_c237486
chr34	12496965	12497043	intergenic	ENSCAFG00000038104;ZMAT3	intergenic	MIR8790;ZMAT3	intergenic	RLOC_00032005_protein_coding;RLOC_00032006_protein_coding	chr34	12224488	12520202	bc_combined_denovo_rep_c246539
chr34	12496965	12497043	intergenic	ENSCAFG00000038104;ZMAT3	intergenic	MIR8790;ZMAT3	intergenic	RLOC_00032005_protein_coding;RLOC_00032006_protein_coding	chr34	12285246	12518267	bc_combined_denovo_rep_c169938
chr34	12496965	12497043	intergenic	ENSCAFG00000038104;ZMAT3	intergenic	MIR8790;ZMAT3	intergenic	RLOC_00032005_protein_coding;RLOC_00032006_protein_coding	chr34	12414684	12517922	bc_combined_denovo_rep_c218535
chr34	12496965	12497043	intergenic	ENSCAFG00000038104;ZMAT3	intergenic	MIR8790;ZMAT3	intergenic	RLOC_00032005_protein_coding;RLOC_00032006_protein_coding	chr34	12457565	12580944	bc_combined_denovo_rep_c218963
chr37	28444982	28444992	intronic	PAX3	intergenic	PAX3;SGPP2	intronic	RLOC_00035074_protein_coding	chr37	28444608	28445121	bc_combined_denovo_rep_c164360
chr38	22504267	22504444	intergenic	ENSCAFG00000011771;OR10J5	intergenic	OR12E11;OR10J5	intergenic	RLOC_00034603_pseudogene;RLOC_00034604_protein_coding	chr38	22504204	22505109	bc_combined_denovo_rep_c184758
chr38	23885979	23886418	intergenic	ENSCAFG00000011368;ENSCAFG00000024444	intergenic	DISP1;NONE	intergenic	RLOC_00034649_protein_coding;RLOC_00034656_protein_coding	chr38	23885662	23886656	bc_combined_denovo_rep_c156613
chr38	23885979	23886418	intergenic	ENSCAFG00000011368;ENSCAFG00000024444	intergenic	DISP1;NONE	intergenic	RLOC_00034649_protein_coding;RLOC_00034656_protein_coding	chr38	23885894	23886511	EN_denovo_c7788
chr5	8734733	8735140	intergenic	ENSCAFG00000040394;ENSCAFG00000010586	intergenic	PATE1;ACRV1	intergenic	RLOC_00005533_protein_coding;RLOC_00005534_protein_coding	chr5	8351175	8737114	bc_combined_denovo_rep_c93095
chr5	8734733	8735140	intergenic	ENSCAFG00000040394;ENSCAFG00000010586	intergenic	PATE1;ACRV1	intergenic	RLOC_00005533_protein_coding;RLOC_00005534_protein_coding	chr5	8728377	8738978	bc_combined_denovo_rep_c186412
chr5	8734733	8735140	intergenic	ENSCAFG00000040394;ENSCAFG00000010586	intergenic	PATE1;ACRV1	intergenic	RLOC_00005533_protein_coding;RLOC_00005534_protein_coding	chr5	8728388	8738982	bc_combined_denovo_rep_c92928
chr6	1064241	1064654	UTR5	RABGEF1	upstream	RABGEF1	UTR5	RLOC_00029705_protein_coding	chr6	1063989	1064809	bc_combined_denovo_rep_c111468
chr6	1091631	1091695	ncRNA_intronic	ENSCAFG00000038246	intronic	RABGEF1	intronic	RLOC_00029705_protein_coding	chr6	1091173	1091961	bc_combined_denovo_rep_c169336
chr6	136602	161735	intergenic	NONE;ENSCAFG00000037899	intergenic	NONE;LOC106558875	intergenic	NONE;RLOC_00029681_protein_coding	chr6	33013	278178	bc_combined_denovo_rep_c240177
chr6	179881	269803	intergenic	NONE;ENSCAFG00000037899	intergenic	NONE;LOC106558875	intergenic	NONE;RLOC_00029681_protein_coding	chr6	33013	278178	bc_combined_denovo_rep_c240177
chr6	80887	82016	intergenic	NONE;ENSCAFG00000037899	intergenic	NONE;LOC106558875	intergenic	NONE;RLOC_00029681_protein_coding	chr6	33013	278178	bc_combined_denovo_rep_c240177
chr6	99669	128994	intergenic	NONE;ENSCAFG00000037899	intergenic	NONE;LOC106558875	intergenic	NONE;RLOC_00029681_protein_coding	chr6	33013	278178	bc_combined_denovo_rep_c240177
chr8	72884137	72884237	intergenic	IGHE;ENSCAFG00000030258	intergenic	LOC102154846;LOC102153980	intronic	RLOC_00016315_protein_coding	chr8	71178376	72896023	bc_combined_denovo_c64601
chr8	72884137	72884237	intergenic	IGHE;ENSCAFG00000030258	intergenic	LOC102154846;LOC102153980	intronic	RLOC_00016315_protein_coding	chr8	72144491	73782553	EN_denovo_c14927
chr8	72884137	72884237	intergenic	IGHE;ENSCAFG00000030258	intergenic	LOC102154846;LOC102153980	intronic	RLOC_00016315_protein_coding	chr8	72872969	73793876	bc_combined_denovo_rep_c220062
chr8	72884137	72884237	intergenic	IGHE;ENSCAFG00000030258	intergenic	LOC102154846;LOC102153980	intronic	RLOC_00016315_protein_coding	chr8	72873995	73918090	bc_combined_denovo_rep_c173679
chr8	72884137	72884237	intergenic	IGHE;ENSCAFG00000030258	intergenic	LOC102154846;LOC102153980	intronic	RLOC_00016315_protein_coding	chr8	72878533	73556210	bc_combined_denovo_rep_c222493
chr8	72884137	72884237	intergenic	IGHE;ENSCAFG00000030258	intergenic	LOC102154846;LOC102153980	intronic	RLOC_00016315_protein_coding	chr8	72883568	72909144	EN_denovo_c12292
chr9	40670	40919	intergenic	ENSCAFG00000036427;CD7	intergenic	NONE;CD7	ncRNA_intronic	RLOC_00011439_TUCp;RLOC_00011439_lincRNA	chr9	40136	41053	bc_combined_denovo_rep_c240702
chr9	5342144	5342791	exonic	NT5C	upstream	NT5C	exonic	RLOC_00011650_protein_coding	chr9	5327041	5741798	bc_combined_denovo_rep_c244765
chr9	5386510	5386673	intergenic	SLC16A5;ENSCAFG00000004715	intergenic	SLC16A5;LOC483307	intergenic	RLOC_00011651_protein_coding;RLOC_00011652_protein_coding	chr9	5327041	5741798	bc_combined_denovo_rep_c244765
chrX	115409	115419	intergenic	ENSCAFG00000033997;ENSCAFG00000035286	intergenic	LOC607103;LOC100855509	downstream	RLOC_00000006_lincRNA	chrX	115078	115812	bc_combined_denovo_rep_c124941
chrX	115409	115419	intergenic	ENSCAFG00000033997;ENSCAFG00000035286	intergenic	LOC607103;LOC100855509	downstream	RLOC_00000006_lincRNA	chrX	115096	115812	bc_combined_denovo_rep_c202076
chrX	123776001	123776553	intronic	VAMP7	intronic	VAMP7	intronic	RLOC_00001428_protein_coding	chrX	121073977	123854506	bc_combined_denovo_rep_c104606
chrX	123821635	123822296	intergenic	VAMP7;ENSCAFG00000037301	intergenic	VAMP7;IL9R	intergenic	RLOC_00001428_protein_coding;RLOC_00001429_protein_coding	chrX	121073977	123854506	bc_combined_denovo_rep_c104606
chrX	123845564	123845574	intergenic	ENSCAFG00000037301;NONE	intergenic	IL9R;NONE	intergenic	RLOC_00001429_protein_coding;NONE	chrX	121073977	123854506	bc_combined_denovo_rep_c104606

## Sheet: ST4
Supplemental Table ST4. BlastX results of augustus predicted protein sequences in unknown contigs.
ContigID	Protein ID	Percent Identity	Query Length	evalue	Bitscore	Taxonomy ID	Species
bc__c77942	XP_019271960.1	100.000	81	5.83e-46	159	9691	PREDICTED: ceramide synthase 1 isoform X1 [Panthera pardus]
bc__c192816	XP_003123583.3	97.561	82	6.79e-46	159	9823	ceramide synthase 1 isoform X1 [Sus scrofa]
bc__c87129	XP_019308445.1	78.680	197	7.79e-81	256	9691	PREDICTED: UMP-CMP kinase 2, mitochondrial [Panthera pardus]
bc__c79378	XP_002929566.1	73.649	296	1.40e-122	379	9646	PREDICTED: LOW QUALITY PROTEIN: kelch-like protein 33 [Ailuropoda melanoleuca]
bc__c98895	XP_005879307.1	72.549	51	3.35e-16	3 days, 5:04:00	109478	PREDICTED: protein C8orf37 homolog isoform X4 [Myotis brandtii]
bc__c106210	XP_004753496.1	57.576	99	1.26e-10	2 days, 17:09:00	9669	PREDICTED: absent in melanoma 1 protein [Mustela putorius furo]
bc__c235897	WP_014638902.1	56.855	248	1.08e-60	203	1307;993512	hypothetical protein [Streptococcus suis]
bc__c234390	SBS93535.1	55.882	68	1.64e-08	2 days, 10:09:00	5858	hypothetical protein, conserved [Plasmodium malariae]
bc__c240506	SBS93535.1	51.667	60	2.36e-06	2 days, 4:04:00	5858	hypothetical protein, conserved [Plasmodium malariae]
bc__c234839	SBS93535.1	50.794	63	4.47e-07	2 days, 6:07:00	5858	hypothetical protein, conserved [Plasmodium malariae]
bc__c231801	SBS93535.1	50.000	70	9.53e-09	2 days, 11:07:00	5858	hypothetical protein, conserved [Plasmodium malariae]
bc__c217997	CDS44294.1	50.000	76	4.41e-07	2 days, 7:05:00	5821;5823	leucine-rich repeat protein [Plasmodium berghei ANKA]
bc__c218056	WP_079863893.1	50.000	78	4.86e-09	2 days, 12:05:00	470	tyrosyl-tRNA synthetase [Acinetobacter baumannii]
bc__c235028	WP_001067712.1	49.565	115	7.70e-14	3 days, 3:01:00	470	hypothetical protein [Acinetobacter baumannii]
bc__c83659	EDL00898.1	49.091	55	1.42e-05	2 days, 1:03:00	10090	mCG114897, isoform CRA_a, partial [Mus musculus]
bc__c234514	WP_001067712.1	48.175	137	1.78e-11	2 days, 21:07:00	470	hypothetical protein [Acinetobacter baumannii]
bc__c234344	SBS93535.1	48.052	77	2.64e-08	2 days, 10:05:00	5858	hypothetical protein, conserved [Plasmodium malariae]
bc__c84674	XP_007094766.1	47.126	174	1.89e-42	155	9691;74533	PREDICTED: serum deprivation-response protein [Panthera tigris altaica]
bc__c249170	WP_079863269.1	46.875	96	4.54e-07	2 days, 7:08:00	470	tyrosyl-tRNA synthetase [Acinetobacter baumannii]
bc__c222339	KFV62840.1	46.835	79	1.52e-07	2 days, 6:03:00	118200	hypothetical protein N307_09981, partial [Picoides pubescens]
bc__c233487	SBT88004.1	46.552	58	1.02e-05	2 days, 2:04:00	5858	conserved Plasmodium protein, unknown function [Plasmodium malariae]
bc__c208381	SBS93535.1	46.429	56	9.84e-06	2 days, 2:08:00	5858	hypothetical protein, conserved [Plasmodium malariae]
bc__c234597	OTF94679.1	45.882	85	8.76e-10	2 days, 13:06:00	4232	hypothetical protein HannXRQ_Chr15g0474751 [Helianthus annuus]
bc__c218587	SBS93535.1	45.833	72	1.85e-08	2 days, 10:09:00	5858	hypothetical protein, conserved [Plasmodium malariae]
bc__c255520	OTF94679.1	45.070	71	1.28e-06	2 days, 4:08:00	4232	hypothetical protein HannXRQ_Chr15g0474751 [Helianthus annuus]
bc__c256816	SBS93535.1	44.304	79	1.24e-07	2 days, 9:00:00	5858	hypothetical protein, conserved [Plasmodium malariae]
bc__c221306	SBS93535.1	44.048	84	4.94e-09	2 days, 13:02:00	5858	hypothetical protein, conserved [Plasmodium malariae]
bc__c220391	SBS93535.1	43.421	76	2.63e-06	2 days, 5:01:00	5858	hypothetical protein, conserved [Plasmodium malariae]
bc__c220368	OTF94679.1	43.373	83	9.79e-12	2 days, 19:00:00	4232	hypothetical protein HannXRQ_Chr15g0474751 [Helianthus annuus]
bc__c228328	WP_001067712.1	43.307	127	2.73e-14	3 days, 4:06:00	470	hypothetical protein [Acinetobacter baumannii]
bc__c174957	XP_003289635.1	43.243	74	9.80e-05	2 days, 0:05:00	5786	hypothetical protein DICPUDRAFT_80413 [Dictyostelium purpureum]
bc__c233660	XP_003289635.1	42.574	101	9.21e-09	2 days, 12:08:00	5786	hypothetical protein DICPUDRAFT_80413 [Dictyostelium purpureum]
bc__c221595	SBS93535.1	42.308	78	5.65e-05	2 days, 2:01:00	5858	hypothetical protein, conserved [Plasmodium malariae]
bc__c219035	KIQ97907.1	41.573	89	1.61e-12	2 days, 23:02:00	1199154	Signal transduction histidine kinase CheA [Lysobacter sp. A03]
bc__c216086	CDU15950.1	41.111	90	1.42e-11	2 days, 20:09:00	5861	leucine-rich repeat protein [Plasmodium yoelii]
bc__c252460	KIQ97907.1	40.909	88	4.97e-10	2 days, 16:03:00	1199154	Signal transduction histidine kinase CheA [Lysobacter sp. A03]
bc__c234839	WP_076586848.1	40.426	94	1.35e-12	2 days, 23:06:00	1604334	hypothetical protein [Luteimonas tolerans]
bc__c222339	CDZ10471.1	39.252	107	1.90e-11	2 days, 20:09:00	5861	leucine-rich repeat protein [Plasmodium yoelii]
bc__c219944	CDZ10471.1	38.824	85	1.88e-07	2 days, 10:02:00	5861	leucine-rich repeat protein [Plasmodium yoelii]
bc__c172323	CDZ10471.1	37.313	134	2.45e-12	3 days, 0:08:00	5861	leucine-rich repeat protein [Plasmodium yoelii]
bc__c181230	XP_016159561.1	37.255	204	3.93e-07	2 days, 12:01:00	59894	PREDICTED: mucin-1-like [Ficedula albicollis]
bc__c228328	CDZ10471.1	36.607	112	1.34e-09	2 days, 15:09:00	5861	leucine-rich repeat protein [Plasmodium yoelii]
bc__c220426	CDU15950.1	36.458	96	1.65e-06	2 days, 6:03:00	5861	leucine-rich repeat protein [Plasmodium yoelii]
bc__c108089	EMC82414.1	36.296	135	1.54e-11	2 days, 19:00:00	8932	hypothetical protein A306_09601, partial [Columba livia]
bc__c219676	CDZ10471.1	36.250	80	2.56e-07	2 days, 8:06:00	5861	leucine-rich repeat protein [Plasmodium yoelii]
bc__c253163	CDZ10471.1	36.190	105	2.18e-06	2 days, 7:01:00	5861	leucine-rich repeat protein [Plasmodium yoelii]
bc__c247232	CDZ10471.1	36.154	130	1.44e-06	2 days, 8:02:00	5861	leucine-rich repeat protein [Plasmodium yoelii]
bc__c256655	CDZ10471.1	35.780	109	3.46e-05	2 days, 3:02:00	5861	leucine-rich repeat protein [Plasmodium yoelii]
bc__c219828	CDZ10471.1	35.514	107	3.67e-10	2 days, 17:01:00	5861	leucine-rich repeat protein [Plasmodium yoelii]
bc__c256819	CDZ10471.1	35.484	186	2.85e-20	4 days, 2:02:00	5861	leucine-rich repeat protein [Plasmodium yoelii]
bc__c225146	XP_017262695.1	34.671	623	4.94e-110	360	37003	PREDICTED: mucin-17-like [Kryptolebias marmoratus]
bc__c223829	CDZ10471.1	34.483	87	2.70e-08	2 days, 11:03:00	5861	leucine-rich repeat protein [Plasmodium yoelii]
bc__c222783	CDZ10471.1	34.118	170	8.70e-08	2 days, 13:06:00	5861	leucine-rich repeat protein [Plasmodium yoelii]
bc__c249562	WP_076586848.1	34.043	141	9.57e-20	3 days, 22:04:00	1604334	hypothetical protein [Luteimonas tolerans]
bc__c200487	CDZ10471.1	33.708	89	1.41e-05	2 days, 3:02:00	5861	leucine-rich repeat protein [Plasmodium yoelii]
bc__c172819	CDZ10471.1	33.621	116	2.29e-06	2 days, 7:01:00	5861	leucine-rich repeat protein [Plasmodium yoelii]
bc__c240516	CDZ10471.1	33.548	155	4.83e-11	2 days, 21:07:00	5861	leucine-rich repeat protein [Plasmodium yoelii]
bc__c222797	OLQ14132.1	33.540	161	1.58e-10	2 days, 20:06:00	2951	Tubulin alpha chain [Symbiodinium microadriaticum]
bc__c238329	CDZ10471.1	33.333	84	3.72e-05	2 days, 2:01:00	5861	leucine-rich repeat protein [Plasmodium yoelii]
bc__c233657	CDZ10471.1	33.333	93	1.12e-05	2 days, 4:00:00	5861	leucine-rich repeat protein [Plasmodium yoelii]
bc__c256725	CDZ10471.1	33.333	114	9.83e-07	2 days, 7:08:00	5861	leucine-rich repeat protein [Plasmodium yoelii]
bc__c245621	CDZ10471.1	32.704	159	2.05e-13	3 days, 5:08:00	5861	leucine-rich repeat protein [Plasmodium yoelii]
bc__c220965	CDZ10471.1	32.653	98	1.57e-05	2 days, 4:00:00	5861	leucine-rich repeat protein [Plasmodium yoelii]
bc__c217150	CDZ10471.1	32.479	117	4.63e-06	2 days, 5:09:00	5861	leucine-rich repeat protein [Plasmodium yoelii]
bc__c218056	CDZ10471.1	32.192	146	5.95e-10	2 days, 18:02:00	5861	leucine-rich repeat protein [Plasmodium yoelii]
bc__c256389	CDZ10471.1	32.184	174	1.13e-15	3 days, 13:01:00	5861	leucine-rich repeat protein [Plasmodium yoelii]
bc__c256819	CDZ10471.1	32.143	112	7.29e-08	2 days, 11:07:00	5861	leucine-rich repeat protein [Plasmodium yoelii]
bc__c206555	XP_004356402.1	31.818	176	2.55e-10	2 days, 20:09:00	261658	hypothetical protein DFA_08919 [Dictyostelium fasciculatum]
bc__c236602	CDZ10471.1	31.579	114	6.94e-07	2 days, 8:06:00	5861	leucine-rich repeat protein [Plasmodium yoelii]
bc__c221361	CDZ10471.1	31.429	140	3.97e-09	2 days, 15:09:00	5861	leucine-rich repeat protein [Plasmodium yoelii]
bc__c219287	CDU15950.1	30.970	268	1.59e-19	4 days, 2:02:00	5861	leucine-rich repeat protein [Plasmodium yoelii]
bc__c221306	CDZ10471.1	30.833	120	1.50e-08	2 days, 13:02:00	5861	leucine-rich repeat protein [Plasmodium yoelii]
bc__c219883	ELR46423.1	30.526	95	1.25e-10	2 days, 17:01:00	72004	hypothetical protein M91_14160, partial [Bos mutus]
bc__c219676	CDZ10471.1	30.252	119	3.73e-08	2 days, 12:01:00	5861	leucine-rich repeat protein [Plasmodium yoelii]
bc__c248807	ELR46423.1	30.189	106	1.37e-06	2 days, 6:03:00	72004	hypothetical protein M91_14160, partial [Bos mutus]
bc__c256227	CDZ10471.1	28.743	167	4.92e-13	3 days, 4:03:00	5861	leucine-rich repeat protein [Plasmodium yoelii]
bc__c234858	CDZ10471.1	28.571	133	7.91e-08	2 days, 11:07:00	5861	leucine-rich repeat protein [Plasmodium yoelii]
bc__c222154	ELR57875.1	28.125	96	6.17e-06	2 days, 4:04:00	72004	hypothetical protein M91_02367, partial [Bos mutus]
bc__c218208	CDZ10471.1	27.972	143	6.61e-10	2 days, 18:02:00	5861	leucine-rich repeat protein [Plasmodium yoelii]
bc__c221718	ELR46423.1	24.348	115	1.42e-14	3 days, 4:06:00	72004	hypothetical protein M91_14160, partial [Bos mutus]
bc__c148193	XP_004420226.1	100.000	21	1.47e-05	2 days, 1:03:00	73337	PREDICTED: transforming growth factor-beta-induced protein ig-h3 isoform X1 [Ceratotherium simum simum]
bc__c245429	NP_001018645.1	100.000	24	8.89e-05	1 day, 21:08:00	9615	podocalyxin precursor [Canis lupus familiaris]
bc__c173637	NP_001032730.1	100.000	26	7.77e-08	2 days, 6:07:00	9615	beta-galactosidase precursor [Canis lupus familiaris]

## Sheet: ST5
Supplemental Table ST5. List of whole-genome sequencing samples and data sources of each dog.
Breed	Dog ID	Study ID	Sample ID	Citation
BeardedCollie	BD016	PRJEB16012	SAMEA3928140	Becker,D,et.al. "A GJA9 frameshift variant is associated with polyneuropathy in Leonberger dogs." BMC Genomic 18(1):662.
BeardedCollie	BD036	PRJEB16012	SAMEA4505492	Becker,D,et.al. "A GJA9 frameshift variant is associated with polyneuropathy in Leonberger dogs." BMC Genomic 18(1):662.
BeardedCollie	BD052	PRJEB16012	SAMEA4504824	Becker,D,et.al. "A GJA9 frameshift variant is associated with polyneuropathy in Leonberger dogs." BMC Genomic 18(1):662.
BeardedCollie	BD085	PRJEB16012	SAMEA4505493	Becker,D,et.al. "A GJA9 frameshift variant is associated with polyneuropathy in Leonberger dogs." BMC Genomic 18(1):662.
BeardedCollie	BD089	PRJEB16012	SAMEA4504827	Becker,D,et.al. "A GJA9 frameshift variant is associated with polyneuropathy in Leonberger dogs." BMC Genomic 18(1):662.
BeardedCollie	BD091	PRJEB16012	SAMEA4505496	Becker,D,et.al. "A GJA9 frameshift variant is associated with polyneuropathy in Leonberger dogs." BMC Genomic 18(1):662.
BeardedCollie	BD093	PRJEB16012	SAMEA4504832	Becker,D,et.al. "A GJA9 frameshift variant is associated with polyneuropathy in Leonberger dogs." BMC Genomic 18(1):662.
Entlebucher Sennenhund	EN091	PRJEB16012	SAMEA4504828	Becker,D,et.al. "A GJA9 frameshift variant is associated with polyneuropathy in Leonberger dogs." BMC Genomic 18(1):662.
Entlebucher Sennenhund	EN154	PRJEB16012	SAMEA4505497	Becker,D,et.al. "A GJA9 frameshift variant is associated with polyneuropathy in Leonberger dogs." BMC Genomic 18(1):662.
Entlebucher Sennenhund	EN221	PRJEB16012	SAMEA4504829	Becker,D,et.al. "A GJA9 frameshift variant is associated with polyneuropathy in Leonberger dogs." BMC Genomic 18(1):662.
Entlebucher Sennenhund	EN247	PRJEB16012	SAMEA4505498	Becker,D,et.al. "A GJA9 frameshift variant is associated with polyneuropathy in Leonberger dogs." BMC Genomic 18(1):662.
Entlebucher Sennenhund	EN261	PRJEB16012	SAMEA4504830	Becker,D,et.al. "A GJA9 frameshift variant is associated with polyneuropathy in Leonberger dogs." BMC Genomic 18(1):662.
Entlebucher Sennenhund	EN262	PRJEB16012	SAMEA4505499	Becker,D,et.al. "A GJA9 frameshift variant is associated with polyneuropathy in Leonberger dogs." BMC Genomic 18(1):662.
Entlebucher Sennenhund	EN263	PRJEB16012	SAMEA4505500	Becker,D,et.al. "A GJA9 frameshift variant is associated with polyneuropathy in Leonberger dogs." BMC Genomic 18(1):662.
Entlebucher Sennenhund	EN264	PRJEB16012	SAMEA4505501	Becker,D,et.al. "A GJA9 frameshift variant is associated with polyneuropathy in Leonberger dogs." BMC Genomic 18(1):662.
BorderCollie	BC01	PRJNA319610	SAMN04908311	Hytönen,M,et.al. ""Molecular Characterization of Three Canine Models of Human Rare Bone Diseases: Caffey, van den Ende-Gupta, and Raine Syndromes." PLoS Genet 12(5): e1006037.
BorderCollie	BC02	PRJNA319610	SAMN04908310	Hytönen,M,et.al. ""Molecular Characterization of Three Canine Models of Human Rare Bone Diseases: Caffey, van den Ende-Gupta, and Raine Syndromes." PLoS Genet 12(5): e1006037.
BorderCollie	BC03	PRJNA319610	SAMN04908309	Hytönen,M,et.al. ""Molecular Characterization of Three Canine Models of Human Rare Bone Diseases: Caffey, van den Ende-Gupta, and Raine Syndromes." PLoS Genet 12(5): e1006037.
BorderCollie	BC04	PRJNA319610	SAMN04908308	Hytönen,M,et.al. ""Molecular Characterization of Three Canine Models of Human Rare Bone Diseases: Caffey, van den Ende-Gupta, and Raine Syndromes." PLoS Genet 12(5): e1006037.
BorderCollie	BC05	PRJNA319610	SAMN04908307	Hytönen,M,et.al. ""Molecular Characterization of Three Canine Models of Human Rare Bone Diseases: Caffey, van den Ende-Gupta, and Raine Syndromes." PLoS Genet 12(5): e1006037.
BorderCollie	BC06	NA	NA	This study
BorderCollie	BC07	NA	NA	This study
BorderCollie	BC08	NA	NA	This study
BorderCollie	BC09	NA	NA	This study
BorderCollie	BC10	NA	NA	This study
BorderCollie	BC11	NA	NA	This study
BorderCollie	BC12	NA	NA	This study
BorderCollie	BC13	NA	NA	This study
BorderCollie	BC14	NA	NA	This study
BorderCollie	BC15	NA	NA	This study
BorderCollie	BC16	NA	NA	This study
BorderCollie	BC17	NA	NA	This study
BorderCollie	BC18	NA	NA	This study
BorderCollie	BC19	NA	NA	This study
BorderCollie	BC20	NA	NA	This study
BorderCollie	BC21	NA	NA	This study
BorderCollie	BC22	NA	NA	This study
BorderCollie	BC23	PRJNA188158	SAMN01908107	Owczarek-Lipska, M, et al. "A frameshift mutation in the cubilin gene (CUBN) in Border Collies with Imerslund-Gräsbeck syndrome (selective cobalamin malabsorption)." PloS one 8.4 (2013): e61144.
BorderCollie	BC24	PRJNA288568	SAMN03801650	Decker,B,et.al. "Comparison against 186 canid whole-genome sequences reveals survival strategies of an ancient clonally transmissible canine tumor." Genome Res 25(11): 1646-1655.
BorderCollie	BC25	PRJNA288568	SAMN03801651	Decker,B,et.al. "Comparison against 186 canid whole-genome sequences reveals survival strategies of an ancient clonally transmissible canine tumor." Genome Res 25(11): 1646-1655.
BorderCollie	BC26	PRJNA288568	SAMN03801652	Decker,B,et.al. "Comparison against 186 canid whole-genome sequences reveals survival strategies of an ancient clonally transmissible canine tumor." Genome Res 25(11): 1646-1655.
