# Supplementary material for: Assembly and Analysis of Unmapped Genome Sequence Reads Reveal Novel Sequence and Variation in Dogs
Source: Sci Rep. 2018 Jul 18;8:10862. doi: 10.1038/s41598-018-29190-3 (PMC6052005; doi:10.1038/s41598-018-29190-3)
Supplement: Supplementary file 2 — Supplementary Table 3 [file 41598_2018_29190_MOESM2_ESM.xlsx]

## Sheet: Sheet1
SupplementalTable3. Border Collie (bc), Bearded Collie (BD) and EntleBucher Sennenhund (EN) contig BLASTx hits. Table includes species, contig, Ensembl ID, and protein description for all contig BLASTx hits that aligned to dog, human, or mouse reference sequence.
contig	species	Ensembl	Description
bc_c37	Canis lupus familiaris,Homo sapiens,Mus musculus	ENSCAFP00000039036.1,ENSP00000240652.3,ENSP00000437357.1,ENSP00000437559.1,ENSP00000445980.1,ENSMUSP00000043956.2	Islet amyloid polypeptide ,islet amyloid polypeptide
bc_c46	Canis lupus familiaris,Homo sapiens,Mus musculus	ENSP00000386541.3,ENSMUSP00000028278.7,ENSCAFP00000014676.3,ENSCAFP00000036104.1	proteasome 26S subunit, non-ATPase 14 ,proteasome (prosome, macropain) 26S subunit, non-ATPase, 14 ,proteasome 26S subunit, non-ATPase 14
bc_c50	Canis lupus familiaris,Homo sapiens,Mus musculus	ENSMUSP00000022378.7,ENSP00000379042.3,ENSP00000379042.3,ENSCAFP00000021768.3,ENSCAFP00000021768.3,ENSCAFP00000041035.1,ENSCAFP00000016331.3,ENSMUSP00000071864.6,ENSP00000346635.5,ENSCAFP00000036372.1	ERO1-like (S. cerevisiae) ,endoplasmic reticulum oxidoreductase 1 alpha ,endoplasmic reticulum oxidoreductase 1 beta ,ERO1-like beta (S. cerevisiae) ,endoplasmic reticulum oxidoreductase 1 beta
bc_c52	Canis lupus familiaris,Homo sapiens,Mus musculus	ENSP00000444429.1,ENSMUSP00000078710.5,ENSMUSP00000124162.1,ENSMUSP00000124789.1,ENSMUSP00000124934.1,ENSMUSP00000124141.1,ENSP00000363908.1,ENSMUSP00000125064.1,ENSP00000363905.1,ENSMUSP00000125450.1,ENSP00000341844.5,ENSMUSP00000125610.1,ENSCAFP00000005582.3,ENSP00000363926.3,ENSMUSP00000124533.1,ENSP00000440857.1,ENSMUSP00000125212.1,ENSP00000363922.3,ENSP00000311986.6,ENSP00000340591.4,ENSMUS…	par-3 family cell polarity regulator
bc_c56	Canis lupus familiaris	ENSCAFP00000008305.4,ENSCAFP00000013663.3	PAF1 homolog, Paf1/RNA polymerase II complex component ,F-box and WD repeat domain containing 8
bc_c67	Canis lupus familiaris,Homo sapiens,Mus musculus	ENSMUSP00000031104.6,ENSMUSP00000144171.1,ENSCAFP00000023472.3,ENSP00000303427.8,ENSMUSP00000106112.1,ENSCAFP00000009540.3,ENSP00000313851.10,ENSMUSP00000144572.1,ENSMUSP00000038421.8,ENSMUSP00000016569.4,ENSP00000401619.1	PDS5 cohesin associated factor A ,PDS5 cohesin associated factor B
bc_c71	Canis lupus familiaris,Homo sapiens,Mus musculus	ENSCAFP00000027205.3,ENSCAFP00000027205.3,ENSP00000463049.1,ENSP00000463049.1,ENSP00000326603.6,ENSP00000326603.6,ENSMUSP00000121835.1	structural maintenance of chromosomes flexible hinge domain containing 1 ,SMC hinge domain containing 1
bc_c89	Canis lupus familiaris,Homo sapiens,Mus musculus	ENSP00000425812.1,ENSP00000425812.1,ENSP00000425812.1,ENSP00000333113.4,ENSP00000333113.4,ENSP00000333113.4,ENSP00000422037.1,ENSP00000422037.1,ENSP00000422037.1,ENSP00000370949.3,ENSP00000370949.3,ENSP00000370949.3,ENSCAFP00000002814.3,ENSCAFP00000002814.3,ENSCAFP00000002814.3,ENSMUSP00000114355.1,ENSMUSP00000114355.1,ENSMUSP00000114355.1,ENSMUSP00000084467.5,ENSMUSP00000084467.5,ENSMUSP00000084…	nuclear transcription factor, X-box binding like 1 ,nuclear transcription factor, X-box binding-like 1
bc_c102	Canis lupus familiaris,Homo sapiens,Mus musculus	ENSCAFP00000014907.3,ENSCAFP00000014907.3,ENSCAFP00000037043.1,ENSCAFP00000037043.1,ENSCAFP00000036070.1,ENSCAFP00000036070.1,ENSMUSP00000021803.8,ENSMUSP00000021803.8,ENSP00000478627.1,ENSP00000478627.1,ENSP00000262077.2,ENSP00000262077.2,ENSP00000444029.1,ENSP00000444029.1,ENSCAFP00000040066.1,ENSCAFP00000040066.1	nucleoporin 153
bc_c106	Canis lupus familiaris,Homo sapiens,Mus musculus	ENSCAFP00000013383.3,ENSCAFP00000013383.3,ENSP00000430085.1,ENSP00000393699.2,ENSP00000265769.4,ENSMUSP00000106701.1,ENSMUSP00000022642.5	ADAM metallopeptidase domain 28 ,a disintegrin and metallopeptidase domain 28
bc_c118	Canis lupus familiaris,Homo sapiens	ENSCAFP00000023429.2,ENSCAFP00000041588.1,ENSP00000426430.1,ENSP00000261435.6	NEDD4 binding protein 2
bc_c124	Canis lupus familiaris,Homo sapiens,Mus musculus	ENSP00000420394.1,ENSP00000378149.3,ENSMUSP00000040108.8,ENSMUSP00000111036.1,ENSCAFP00000031973.2,ENSP00000337732.3,ENSMUSP00000102720.1,ENSP00000225441.7,ENSMUSP00000102719.1,ENSMUSP00000102722.2,ENSP00000410862.2,ENSMUSP00000006750.7,ENSCAFP00000020929.3	RUN domain containing 3B ,RUN domain containing 3A
bc_c126	Canis lupus familiaris,Homo sapiens,Mus musculus	ENSCAFP00000008094.3,ENSCAFP00000008103.3,ENSMUSP00000129192.2,ENSMUSP00000054275.7,ENSP00000374135.3	LDL receptor related protein 1B ,low density lipoprotein-related protein 1B (deleted in tumors) ,LDL receptor related protein 1B
bc_c129	Canis lupus familiaris	ENSCAFP00000001957.3,ENSCAFP00000013039.3	SRSF protein kinase 1 ,protein kinase C and casein kinase substrate in neurons 3
bc_c146	Homo sapiens	ENSP00000348936.4	leucine, glutamate and lysine rich 1
bc_c158	Canis lupus familiaris,Homo sapiens,Mus musculus	ENSCAFP00000027508.3,ENSCAFP00000027510.3,ENSP00000296782.5,ENSP00000349959.3,ENSMUSP00000051809.6	RPTOR independent companion of MTOR complex 2 ,RPTOR independent companion of MTOR, complex 2
bc_c162	Canis lupus familiaris,Homo sapiens,Mus musculus	ENSCAFP00000001133.3,ENSMUSP00000098235.3,ENSMUSP00000124775.1,ENSMUSP00000124753.1,ENSMUSP00000124195.1,ENSP00000297405.5,ENSP00000345799.3,ENSP00000412263.2,ENSP00000341558.3	CUB and Sushi multiple domains 3
bc_c183	Canis lupus familiaris	ENSCAFP00000006662.3,ENSCAFP00000001957.3,ENSCAFP00000013039.3,ENSCAFP00000030795.2,ENSCAFP00000037978.1,ENSCAFP00000038115.1,ENSCAFP00000040660.1,ENSCAFP00000041730.1	zinc finger protein 467 ,SRSF protein kinase 1 ,protein kinase C and casein kinase substrate in neurons 3 ,choline phosphotransferase 1 ,serologically defined colon cancer antigen 8 ,potassium channel tetramerization domain containing 14 ,zinc finger protein 658 ,inhibitor of CDK, cyclin A1 interacting protein 1
bc_c190	Canis lupus familiaris,Homo sapiens	ENSCAFP00000022844.3,ENSP00000404705.1	N-acetylated alpha-linked acidic dipeptidase like 2
bc_c192	Canis lupus familiaris,Mus musculus	ENSCAFP00000017500.3,ENSMUSP00000004057.7	family with sequence similarity 162 member A ,family with sequence similarity 162, member A
bc_c193	Canis lupus familiaris	ENSCAFP00000021803.3,ENSCAFP00000038873.1,ENSCAFP00000036409.1	centrosomal protein 152
bc_c199	Canis lupus familiaris	ENSCAFP00000024715.3	vacuolar protein sorting 13 homolog C
bc_c210	Canis lupus familiaris,Homo sapiens,Mus musculus	ENSCAFP00000009038.3,ENSCAFP00000009062.3,ENSP00000424968.1,ENSP00000362250.4,ENSP00000422898.1,ENSP00000265379.7,ENSP00000309762.7,ENSMUSP00000131146.2,ENSMUSP00000139398.2	collagen type VI alpha 5 chain ,collagen, type VI, alpha 5
bc_c212	Canis lupus familiaris	ENSCAFP00000008305.4,ENSCAFP00000037775.1,ENSCAFP00000006662.3,ENSCAFP00000036424.1	PAF1 homolog, Paf1/RNA polymerase II complex component ,acidic nuclear phosphoprotein 32 family member E ,zinc finger protein 467 ,histone cluster 1 H2B family member f
bc_c215	Canis lupus familiaris	ENSCAFP00000006662.3,ENSCAFP00000030795.2,ENSCAFP00000001957.3,ENSCAFP00000013039.3,ENSCAFP00000041730.1,ENSCAFP00000038115.1,ENSCAFP00000037978.1	zinc finger protein 467 ,choline phosphotransferase 1 ,SRSF protein kinase 1 ,protein kinase C and casein kinase substrate in neurons 3 ,inhibitor of CDK, cyclin A1 interacting protein 1 ,potassium channel tetramerization domain containing 14 ,serologically defined colon cancer antigen 8
bc_c225	Homo sapiens,Mus musculus	ENSP00000377616.3,ENSMUSP00000044561.6,ENSMUSP00000099421.3	keratin 222 ,keratin 222
bc_c227	Canis lupus familiaris,Homo sapiens,Mus musculus	ENSCAFP00000014764.3,ENSMUSP00000127991.2,ENSMUSP00000021750.7,ENSCAFP00000040266.1,ENSP00000353174.7,ENSP00000355533.2,ENSP00000470848.1,ENSMUSP00000079503.5,ENSMUSP00000147250.1,ENSP00000373884.5,ENSP00000483166.1,ENSMUSP00000089426.5,ENSP00000399610.3,ENSP00000489262.1,ENSMUSP00000146449.1,ENSCAFP00000012007.3,ENSMUSP00000149042.1,ENSMUSP00000032813.9,ENSMUSP00000137123.1,ENSP00000347667.3,ENS…	ryanodine receptor 2 ,ryanodine receptor 2, cardiac ,ryanodine receptor 2 ,ryanodine receptor 1 ,ryanodine receptor 3 ,ryanodine receptor 1, skeletal muscle ,ryanodine receptor 1 ,ryanodine receptor 3 ,ryanodine receptor 1 ,ryanodine receptor 3 ,ryanodine receptor 1
bc_c236	Canis lupus familiaris,Homo sapiens,Mus musculus	ENSCAFP00000000950.3,ENSCAFP00000038442.1,ENSP00000423559.1,ENSP00000390665.2,ENSP00000487907.1,ENSP00000386228.2,ENSMUSP00000080711.5,ENSMUSP00000048719.9	regulating synaptic membrane exocytosis 2
bc_c243	Canis lupus familiaris,Homo sapiens,Mus musculus	ENSP00000396253.1,ENSP00000410447.2,ENSMUSP00000140069.1,ENSP00000395203.3,ENSMUSP00000140043.1,ENSMUSP00000141075.1,ENSP00000363439.4,ENSMUSP00000027146.2,ENSCAFP00000020999.3,ENSP00000412869.1,ENSMUSP00000139543.1,ENSP00000342876.2,ENSP00000450020.1,ENSCAFP00000036535.1,ENSP00000412101.3,ENSP00000448419.1,ENSP00000262032.5,ENSMUSP00000114404.1,ENSMUSP00000046974.6,ENSP00000349928.4,ENSP00000462…	IKAROS family zinc finger 2 ,IKAROS family zinc finger 4 ,IKAROS family zinc finger 1 ,IKAROS family zinc finger 3 ,IKAROS family zinc finger 1 ,IKAROS family zinc finger 3 ,IKAROS family zinc finger 1 ,IKAROS family zinc finger 3
bc_c244	Canis lupus familiaris	ENSCAFP00000005793.3,ENSCAFP00000006662.3,ENSCAFP00000013663.3	KIAA1147 ,zinc finger protein 467 ,F-box and WD repeat domain containing 8
bc_c252	Canis lupus familiaris,Mus musculus	ENSCAFP00000022224.3,ENSMUSP00000138295.1	glyceraldehyde-3-phosphate dehydrogenase ,glyceraldehyde-3-phosphate dehydrogenase
bc_c254	Canis lupus familiaris,Homo sapiens,Mus musculus	ENSCAFP00000011639.3,ENSCAFP00000039749.1,ENSP00000424355.1,ENSMUSP00000034980.8,ENSMUSP00000149953.1,ENSP00000343741.4	ATR serine/threonine kinase ,ataxia telangiectasia and Rad3 related ,ATR serine/threonine kinase
bc_c256	Canis lupus familiaris,Homo sapiens,Mus musculus	ENSMUSP00000135708.1,ENSCAFP00000006673.3,ENSMUSP00000134932.1,ENSP00000367969.1,ENSP00000367992.3,ENSMUSP00000135063.1,ENSMUSP00000135818.1,ENSMUSP00000135244.1,ENSMUSP00000135035.1,ENSMUSP00000022573.10,ENSMUSP00000135394.1,ENSP00000391350.1	esterase D/formylglutathione hydrolase ,esterase D ,esterase D/formylglutathione hydrolase ,esterase D ,esterase D/formylglutathione hydrolase ,esterase D
bc_c260	Canis lupus familiaris,Homo sapiens	ENSCAFP00000003355.3,ENSCAFP00000003355.3,ENSP00000364711.5,ENSP00000262551.4,ENSP00000396709.1	osteoglycin
bc_c265	Canis lupus familiaris	ENSCAFP00000039269.1,ENSCAFP00000039269.1,ENSCAFP00000040660.1,ENSCAFP00000040660.1,ENSCAFP00000038115.1,ENSCAFP00000038115.1,ENSCAFP00000037978.1,ENSCAFP00000037978.1,ENSCAFP00000001957.3,ENSCAFP00000001957.3,ENSCAFP00000028891.3,ENSCAFP00000028891.3,ENSCAFP00000043225.1,ENSCAFP00000043225.1,ENSCAFP00000041730.1,ENSCAFP00000041730.1,ENSCAFP00000017539.3,ENSCAFP00000013039.3,ENSCAFP00000013039.3,…	KIAA2026 ,zinc finger protein 658 ,potassium channel tetramerization domain containing 14 ,serologically defined colon cancer antigen 8 ,SRSF protein kinase 1 ,hematological and neurological expressed 1 like ,katanin catalytic subunit A1 like 2 ,inhibitor of CDK, cyclin A1 interacting protein 1 ,transmembrane protein 62 ,protein kinase C and casein kinase substrate in neurons 3 ,zinc finger prote…
bc_c290	Canis lupus familiaris,Homo sapiens,Mus musculus	ENSCAFP00000003088.3,ENSMUSP00000121964.2,ENSMUSP00000088185.4,ENSMUSP00000099200.4,ENSMUSP00000111242.1,ENSMUSP00000004750.9,ENSP00000265735.6,ENSP00000388734.1,ENSP00000397536.2,ENSP00000398930.2,ENSCAFP00000038434.1,ENSMUSP00000111240.2,ENSP00000405313.2	sarcoglycan epsilon ,sarcoglycan, epsilon ,sarcoglycan epsilon ,sarcoglycan, epsilon ,sarcoglycan epsilon
bc_c302	Canis lupus familiaris,Homo sapiens,Mus musculus	ENSCAFP00000014285.2,ENSP00000359294.3,ENSP00000238961.3,ENSP00000359292.3,ENSMUSP00000093758.3	SMC5-SMC6 complex localization factor 2 ,family with sequence similarity 178, member A
bc_c304	Canis lupus familiaris	ENSCAFP00000039269.1,ENSCAFP00000043225.1,ENSCAFP00000041730.1,ENSCAFP00000009373.3,ENSCAFP00000038115.1,ENSCAFP00000001957.3,ENSCAFP00000037978.1,ENSCAFP00000028891.3,ENSCAFP00000017539.3,ENSCAFP00000013039.3	KIAA2026 ,katanin catalytic subunit A1 like 2 ,inhibitor of CDK, cyclin A1 interacting protein 1 ,tripartite motif-containing protein 6 ,potassium channel tetramerization domain containing 14 ,SRSF protein kinase 1 ,serologically defined colon cancer antigen 8 ,hematological and neurological expressed 1 like ,transmembrane protein 62 ,protein kinase C and casein kinase substrate in neurons 3
bc_c313	Homo sapiens,Mus musculus	ENSP00000326261.8,ENSP00000326261.8,ENSP00000363510.3,ENSP00000363510.3,ENSP00000471084.1,ENSP00000391430.3,ENSMUSP00000101487.1,ENSMUSP00000101487.1,ENSMUSP00000081906.5,ENSMUSP00000081906.5,ENSMUSP00000125003.1,ENSMUSP00000125003.1,ENSMUSP00000030613.3,ENSMUSP00000120952.1	serine and arginine repetitive matrix 1 ,serine/arginine repetitive matrix 1
bc_c337	Canis lupus familiaris,Homo sapiens,Mus musculus	ENSMUSP00000126238.1,ENSMUSP00000128589.1,ENSMUSP00000105456.2,ENSMUSP00000132697.1,ENSP00000487074.1,ENSP00000365251.3,ENSMUSP00000022040.6,ENSP00000338512.5,ENSCAFP00000037621.1,ENSP00000349592.3,ENSCAFP00000001958.3,ENSMUSP00000130939.1	ATP/GTP binding protein 1
bc_c348	Canis lupus familiaris	ENSCAFP00000017193.3	toll like receptor 7
bc_c359	Canis lupus familiaris,Homo sapiens,Mus musculus	ENSCAFP00000029730.3,ENSP00000359211.3,ENSMUSP00000039429.7	dihydropyrimidine dehydrogenase
bc_c370	Canis lupus familiaris	ENSCAFP00000008305.4	PAF1 homolog, Paf1/RNA polymerase II complex component
bc_c377	Canis lupus familiaris,Homo sapiens,Mus musculus	ENSCAFP00000014764.3,ENSMUSP00000127991.2,ENSMUSP00000021750.7,ENSP00000353174.7,ENSCAFP00000040266.1,ENSP00000355533.2,ENSCAFP00000039984.1,ENSCAFP00000012007.3,ENSMUSP00000147196.1,ENSMUSP00000079503.5,ENSMUSP00000147250.1,ENSMUSP00000146449.1,ENSMUSP00000089426.5,ENSP00000489529.1,ENSP00000399610.3,ENSP00000373884.5,ENSP00000489262.1,ENSP00000483166.1,ENSP00000347667.3,ENSMUSP00000032813.9,ENS…	ryanodine receptor 2 ,ryanodine receptor 2, cardiac ,ryanodine receptor 2 ,ryanodine receptor 3 ,ryanodine receptor 1 ,ryanodine receptor 1, skeletal muscle ,ryanodine receptor 1 ,ryanodine receptor 1, skeletal muscle
bc_c394	Canis lupus familiaris,Homo sapiens	ENSCAFP00000021534.3,ENSCAFP00000021534.3,ENSP00000417554.1,ENSP00000417554.1,ENSP00000418212.1,ENSP00000418212.1,ENSP00000420201.1,ENSP00000420201.1,ENSP00000419103.1,ENSP00000419103.1,ENSP00000418819.1,ENSP00000418819.1,ENSP00000419988.1,ENSP00000419988.1,ENSP00000419274.1,ENSP00000419274.1,ENSP00000312236.5,ENSP00000312236.5,ENSP00000419481.1,ENSP00000419481.1,ENSP00000420705.2,ENSP00000420705…	BRCA1, DNA repair associated
bc_c411	Canis lupus familiaris,Homo sapiens,Mus musculus	ENSP00000397254.1,ENSCAFP00000042168.1,ENSCAFP00000005947.3,ENSP00000373376.2,ENSP00000373377.2,ENSP00000296513.2,ENSP00000390510.1,ENSMUSP00000029274.7,ENSMUSP00000115260.1	adenosine deaminase domain containing 1 ,adenosine deaminase domain containing 1 (testis specific)
bc_c419	Canis lupus familiaris,Homo sapiens,Mus musculus	ENSP00000386314.1,ENSP00000402972.2,ENSP00000308978.7,ENSP00000386722.4,ENSP00000386987.1,ENSCAFP00000008420.3,ENSMUSP00000032931.7,ENSMUSP00000095850.3	FCH and double SH3 domains 2
bc_c422	Canis lupus familiaris,Homo sapiens,Mus musculus	ENSMUSP00000139678.1,ENSMUSP00000139678.1,ENSCAFP00000038300.1,ENSCAFP00000038300.1,ENSCAFP00000004153.3,ENSCAFP00000004153.3,ENSP00000275034.3,ENSP00000275034.3,ENSMUSP00000034787.5,ENSMUSP00000034787.5,ENSMUSP00000140445.1,ENSMUSP00000140445.1,ENSMUSP00000109460.1,ENSMUSP00000097101.2,ENSMUSP00000023631.8,ENSMUSP00000117066.1,ENSP00000370178.3,ENSCAFP00000025561.3,ENSP00000344333.3,ENSP00000330…	pleckstrin homology domain interacting protein ,bromodomain and WD repeat domain containing 1 ,bromodomain and WD repeat domain containing 3 ,bromodomain and WD repeat domain containing 1
bc_c436	Canis lupus familiaris,Homo sapiens,Mus musculus	ENSP00000377132.2,ENSP00000265436.7,ENSP00000489073.1,ENSP00000385069.4,ENSP00000377135.2,ENSP00000489135.1,ENSMUSP00000111137.1,ENSMUSP00000031545.7,ENSP00000377130.3,ENSMUSP00000111132.1,ENSP00000489229.1,ENSP00000377129.3,ENSCAFP00000005041.5,ENSMUSP00000111134.1,ENSP00000386200.3	forkhead box P2
bc_c440	Canis lupus familiaris	ENSCAFP00000005793.3,ENSCAFP00000001957.3	KIAA1147 ,SRSF protein kinase 1
bc_c441	Canis lupus familiaris	ENSCAFP00000030068.3	mitochondrial ribosome recycling factor
bc_c443	Canis lupus familiaris,Homo sapiens,Mus musculus	ENSCAFP00000022925.3,ENSP00000317396.4,ENSP00000384801.1,ENSMUSP00000038916.6	pecanex homolog 4 (Drosophila) ,pecanex homolog 4
bc_c446	Homo sapiens,Mus musculus	ENSP00000417165.1,ENSP00000354593.4,ENSP00000379225.3,ENSMUSP00000122179.1	cAMP responsive element modulator
bc_c467	Canis lupus familiaris,Homo sapiens,Mus musculus	ENSP00000371221.5,ENSCAFP00000010517.3,ENSMUSP00000134020.1,ENSCAFP00000010284.3,ENSMUSP00000022563.7,ENSMUSP00000134281.1,ENSMUSP00000043367.10,ENSMUSP00000134731.1,ENSMUSP00000043851.10,ENSP00000429733.1,ENSP00000180173.4,ENSP00000363985.3	myotubularin related protein 6 ,myotubularin related protein 7 ,myotubularin related protein 6 ,myotubularin related protein 7 ,myotubularin related protein 8
bc_c468	Canis lupus familiaris,Homo sapiens,Mus musculus	ENSP00000452104.1,ENSP00000324729.4,ENSCAFP00000021364.3,ENSMUSP00000021467.7,ENSP00000451492.1	salvador family WW domain containing protein 1 ,salvador family WW domain containing 1 ,salvador family WW domain containing protein 1
bc_c470	Canis lupus familiaris,Homo sapiens,Mus musculus	ENSP00000433239.1,ENSCAFP00000011909.3,ENSP00000221086.3,ENSMUSP00000059894.5	myotubularin related protein 9
bc_c473	Canis lupus familiaris,Homo sapiens	ENSP00000386186.3,ENSP00000386186.3,ENSP00000386186.3,ENSCAFP00000039016.1,ENSCAFP00000039016.1	tigger transposable element derived 1
bc_c480	Canis lupus familiaris,Homo sapiens,Mus musculus	ENSCAFP00000027732.3,ENSMUSP00000055969.8,ENSP00000488554.1,ENSP00000444381.1,ENSP00000484279.1,ENSP00000410525.2,ENSP00000487634.1,ENSP00000345456.7,ENSP00000478668.1,ENSP00000387911.2	poly(A)-specific ribonuclease ,poly(A)-specific ribonuclease (deadenylation nuclease) ,poly(A)-specific ribonuclease
bc_c487	Canis lupus familiaris,Homo sapiens,Mus musculus	ENSCAFP00000005882.3,ENSCAFP00000005876.3,ENSMUSP00000131519.1,ENSMUSP00000019986.6,ENSMUSP00000115630.1,ENSP00000357795.1,ENSP00000357792.3,ENSP00000351697.3,ENSP00000402003.1	REV3 like, DNA directed polymerase zeta catalytic subunit
bc_c497	Canis lupus familiaris	ENSCAFP00000013039.3	protein kinase C and casein kinase substrate in neurons 3
bc_c508	Mus musculus	ENSMUSP00000093536.3	glutamate receptor, ionotropic, delta 2
bc_c543	Canis lupus familiaris	ENSCAFP00000043225.1,ENSCAFP00000038115.1,ENSCAFP00000040660.1,ENSCAFP00000001957.3,ENSCAFP00000037978.1,ENSCAFP00000017539.3,ENSCAFP00000041730.1,ENSCAFP00000039269.1,ENSCAFP00000028891.3,ENSCAFP00000013039.3	katanin catalytic subunit A1 like 2 ,potassium channel tetramerization domain containing 14 ,zinc finger protein 658 ,SRSF protein kinase 1 ,serologically defined colon cancer antigen 8 ,transmembrane protein 62 ,inhibitor of CDK, cyclin A1 interacting protein 1 ,KIAA2026 ,hematological and neurological expressed 1 like ,protein kinase C and casein kinase substrate in neurons 3
bc_c548	Canis lupus familiaris	ENSCAFP00000040660.1,ENSCAFP00000039269.1,ENSCAFP00000017539.3,ENSCAFP00000043225.1,ENSCAFP00000001957.3,ENSCAFP00000038115.1,ENSCAFP00000037978.1,ENSCAFP00000041730.1	zinc finger protein 658 ,KIAA2026 ,transmembrane protein 62 ,katanin catalytic subunit A1 like 2 ,SRSF protein kinase 1 ,potassium channel tetramerization domain containing 14 ,serologically defined colon cancer antigen 8 ,inhibitor of CDK, cyclin A1 interacting protein 1
bc_c550	Canis lupus familiaris,Homo sapiens,Mus musculus	ENSCAFP00000017143.5,ENSP00000446292.1,ENSP00000266517.3,ENSMUSP00000144903.1,ENSMUSP00000032413.4,ENSMUSP00000145041.1,ENSCAFP00000017193.3	ethanolamine kinase 1 ,toll like receptor 7
bc_c552	Canis lupus familiaris	ENSCAFP00000039233.1	pleckstrin homology domain containing S1
bc_c589	Canis lupus familiaris	ENSCAFP00000006662.3,ENSCAFP00000013039.3,ENSCAFP00000001957.3,ENSCAFP00000030795.2,ENSCAFP00000038115.1,ENSCAFP00000013663.3	zinc finger protein 467 ,protein kinase C and casein kinase substrate in neurons 3 ,SRSF protein kinase 1 ,choline phosphotransferase 1 ,potassium channel tetramerization domain containing 14 ,F-box and WD repeat domain containing 8
bc_c592	Canis lupus familiaris	ENSCAFP00000001957.3,ENSCAFP00000013039.3,ENSCAFP00000006662.3,ENSCAFP00000030795.2	SRSF protein kinase 1 ,protein kinase C and casein kinase substrate in neurons 3 ,zinc finger protein 467 ,choline phosphotransferase 1
bc_c609	Canis lupus familiaris	ENSCAFP00000008305.4	PAF1 homolog, Paf1/RNA polymerase II complex component
bc_c621	Canis lupus familiaris	ENSCAFP00000039269.1,ENSCAFP00000038115.1,ENSCAFP00000040660.1,ENSCAFP00000043225.1,ENSCAFP00000041730.1,ENSCAFP00000001957.3,ENSCAFP00000009373.3,ENSCAFP00000030068.3,ENSCAFP00000028891.3,ENSCAFP00000017539.3,ENSCAFP00000013039.3	KIAA2026 ,potassium channel tetramerization domain containing 14 ,zinc finger protein 658 ,katanin catalytic subunit A1 like 2 ,inhibitor of CDK, cyclin A1 interacting protein 1 ,SRSF protein kinase 1 ,tripartite motif-containing protein 6 ,mitochondrial ribosome recycling factor ,hematological and neurological expressed 1 like ,transmembrane protein 62 ,protein kinase C and casein kinase substra…
bc_c631	Canis lupus familiaris	ENSCAFP00000005793.3,ENSCAFP00000013663.3	KIAA1147 ,F-box and WD repeat domain containing 8
bc_c638	Canis lupus familiaris,Homo sapiens,Mus musculus	ENSCAFP00000043072.1,ENSCAFP00000016982.2,ENSP00000386306.1,ENSP00000304748.7,ENSP00000386330.1,ENSMUSP00000097641.2,ENSMUSP00000107973.1,ENSMUSP00000131711.1,ENSMUSP00000126528.2,ENSMUSP00000097642.2	sodium voltage-gated channel alpha subunit 9 ,sodium channel, voltage-gated, type IX, alpha
bc_c655	Canis lupus familiaris,Homo sapiens,Mus musculus	ENSP00000397341.1,ENSP00000382379.2,ENSCAFP00000008873.3,ENSMUSP00000014640.7,ENSCAFP00000036317.1,ENSP00000485421.1,ENSP00000394845.1	ankyrin repeat domain 28
bc_c665	Canis lupus familiaris,Homo sapiens,Mus musculus	ENSCAFP00000039677.1,ENSP00000481657.1,ENSP00000485614.1,ENSP00000479684.1,ENSMUSP00000055956.6	zinc finger protein 518A
bc_c669	Canis lupus familiaris,Mus musculus	ENSCAFP00000033819.2,ENSMUSP00000113581.1,ENSMUSP00000101072.3,ENSMUSP00000090086.4	transcription factor A, mitochondrial
bc_c676	Canis lupus familiaris	ENSCAFP00000037775.1,ENSCAFP00000013663.3,ENSCAFP00000008305.4,ENSCAFP00000031628.2	acidic nuclear phosphoprotein 32 family member E ,F-box and WD repeat domain containing 8 ,PAF1 homolog, Paf1/RNA polymerase II complex component ,myosin IIIB
bc_c680	Canis lupus familiaris	ENSCAFP00000020687.3,ENSCAFP00000020687.3,ENSCAFP00000041054.1,ENSCAFP00000041054.1,ENSCAFP00000036106.1,ENSCAFP00000036106.1	nuclear RNA export factor 3
bc_c695	Canis lupus familiaris,Homo sapiens,Mus musculus	ENSCAFP00000011543.3,ENSP00000433146.1,ENSMUSP00000102264.2,ENSP00000382382.2,ENSMUSP00000147619.1,ENSMUSP00000151051.1,ENSP00000339957.5	ubiquitin specific peptidase 47
bc_c720	Canis lupus familiaris,Homo sapiens	ENSCAFP00000040314.1,ENSCAFP00000005658.2,ENSP00000281142.5	sodium channel and clathrin linker 1
bc_c722	Canis lupus familiaris	ENSCAFP00000035904.1	spermatogenesis associated 22
bc_c730	Canis lupus familiaris	ENSCAFP00000001957.3,ENSCAFP00000013039.3,ENSCAFP00000017193.3,ENSCAFP00000006662.3,ENSCAFP00000041730.1	SRSF protein kinase 1 ,protein kinase C and casein kinase substrate in neurons 3 ,toll like receptor 7 ,zinc finger protein 467 ,inhibitor of CDK, cyclin A1 interacting protein 1
bc_c736	Canis lupus familiaris,Homo sapiens,Mus musculus	ENSP00000483096.1,ENSP00000449446.1,ENSP00000450090.1,ENSP00000448024.1,ENSP00000450318.1,ENSMUSP00000128837.1,ENSP00000412091.3,ENSP00000229195.3,ENSP00000449260.1,ENSCAFP00000000645.3,ENSP00000449659.1,ENSMUSP00000100900.1,ENSMUSP00000132152.1,ENSMUSP00000100902.1,ENSMUSP00000132315.1,ENSMUSP00000127830.1,ENSP00000449577.1	CCR4-NOT transcription complex subunit 2 ,CCR4-NOT transcription complex, subunit 2 ,CCR4-NOT transcription complex subunit 2 ,CCR4-NOT transcription complex, subunit 2 ,CCR4-NOT transcription complex subunit 2
bc_c740	Canis lupus familiaris,Homo sapiens	ENSCAFP00000006809.4,ENSCAFP00000039118.1,ENSP00000368459.4	NUFIP1, FMR1 interacting protein 1
bc_c744	Canis lupus familiaris	ENSCAFP00000043225.1,ENSCAFP00000037978.1,ENSCAFP00000038115.1,ENSCAFP00000028891.3,ENSCAFP00000041730.1,ENSCAFP00000001957.3,ENSCAFP00000030068.3,ENSCAFP00000005288.3,ENSCAFP00000017539.3,ENSCAFP00000009373.3	katanin catalytic subunit A1 like 2 ,serologically defined colon cancer antigen 8 ,potassium channel tetramerization domain containing 14 ,hematological and neurological expressed 1 like ,inhibitor of CDK, cyclin A1 interacting protein 1 ,SRSF protein kinase 1 ,mitochondrial ribosome recycling factor ,calcium dependent secretion activator 2 ,transmembrane protein 62 ,tripartite motif-containing p…
bc_c764	Canis lupus familiaris,Homo sapiens,Mus musculus	ENSP00000463439.1,ENSP00000463738.1,ENSP00000382627.2,ENSCAFP00000026919.3,ENSP00000382628.2,ENSP00000323050.5,ENSP00000354024.5,ENSP00000382630.2,ENSMUSP00000111527.2,ENSMUSP00000046255.6	RB binding protein 8, endonuclease ,retinoblastoma binding protein 8
bc_c769	Canis lupus familiaris	ENSCAFP00000018396.3,ENSCAFP00000031628.2	myosin IIIB
bc_c780	Canis lupus familiaris	ENSCAFP00000006662.3	zinc finger protein 467
bc_c781	Canis lupus familiaris	ENSCAFP00000003667.3	MACC1, MET transcriptional regulator
bc_c786	Canis lupus familiaris,Homo sapiens,Mus musculus	ENSP00000431329.1,ENSCAFP00000017676.3,ENSMUSP00000080480.7,ENSP00000358147.2	CDK2 associated cullin domain 1 ,CDK2 associated, cullin domain 1 ,CDK2 associated cullin domain 1
bc_c793	Canis lupus familiaris,Homo sapiens,Mus musculus	ENSP00000308695.4,ENSCAFP00000004734.3,ENSMUSP00000129575.1,ENSMUSP00000119986.1,ENSP00000490722.1,ENSCAFP00000038889.1,ENSMUSP00000132092.1,ENSCAFP00000004738.3,ENSP00000315988.4,ENSP00000439567.1	dpy-19 like 1 ,dpy-19-like 1 (C. elegans) ,dpy-19 like 1 ,dpy-19 like 2 ,dpy-19-like 2 (C. elegans) ,dpy-19 like 2
bc_c804	Canis lupus familiaris,Homo sapiens,Mus musculus	ENSP00000462408.1,ENSP00000351015.4,ENSMUSP00000071289.2,ENSCAFP00000035952.1,ENSP00000389907.2,ENSCAFP00000027461.3,ENSP00000348498.3,ENSMUSP00000103886.2,ENSCAFP00000005793.3	neurofibromin 1 ,KIAA1147
bc_c809	Canis lupus familiaris	ENSCAFP00000008305.4,ENSCAFP00000008305.4	PAF1 homolog, Paf1/RNA polymerase II complex component
bc_c816	Canis lupus familiaris,Homo sapiens,Mus musculus	ENSMUSP00000138693.1,ENSMUSP00000138732.1,ENSMUSP00000136329.1,ENSMUSP00000138333.1,ENSMUSP00000138270.1,ENSP00000393596.2,ENSCAFP00000008679.3,ENSCAFP00000017193.3	baculoviral IAP repeat-containing 6 ,baculoviral IAP repeat containing 6 ,toll like receptor 7
bc_c835	Canis lupus familiaris,Homo sapiens,Mus musculus	ENSCAFP00000039625.1,ENSCAFP00000026566.3,ENSP00000327916.4,ENSMUSP00000146938.1,ENSMUSP00000063416.1,ENSMUSP00000146520.1	Fas associated factor 1 ,acyl-CoA synthetase medium-chain family member 5
bc_c844	Canis lupus familiaris,Homo sapiens,Mus musculus	ENSP00000418026.1,ENSP00000418026.1,ENSP00000419871.1,ENSP00000419871.1,ENSP00000381187.2,ENSP00000381187.2,ENSCAFP00000027907.3,ENSCAFP00000027907.3,ENSCAFP00000027904.3,ENSCAFP00000027904.3,ENSP00000310260.4,ENSP00000310260.4,ENSMUSP00000086788.4,ENSMUSP00000099089.2,ENSMUSP00000118865.1,ENSCAFP00000027905.3,ENSP00000491427.1,ENSP00000359788.4,ENSMUSP00000139507.1,ENSMUSP00000138630.1,ENSMUSP00…	integrator complex subunit 6 ,integrator complex subunit 6 like ,integrator complex subunit 6
bc_c854	Canis lupus familiaris,Homo sapiens	ENSCAFP00000023049.3,ENSP00000355522.1,ENSP00000355523.1	regulator of G-protein signaling 7
bc_c856	Canis lupus familiaris,Homo sapiens,Mus musculus	ENSMUSP00000142218.1,ENSMUSP00000141630.1,ENSMUSP00000141261.1,ENSCAFP00000031847.2,ENSCAFP00000031847.2,ENSCAFP00000031847.2,ENSMUSP00000110552.1,ENSMUSP00000110552.1,ENSMUSP00000110552.1,ENSMUSP00000048859.8,ENSMUSP00000048859.8,ENSMUSP00000048859.8,ENSMUSP00000085391.3,ENSMUSP00000085391.3,ENSMUSP00000085391.3,ENSP00000377122.3,ENSP00000377122.3,ENSP00000377122.3,ENSMUSP00000120554.1,ENSMUSP00…	testis specific 10
bc_c861	Canis lupus familiaris,Homo sapiens,Mus musculus	ENSCAFP00000005284.3,ENSCAFP00000005284.3,ENSP00000317985.6,ENSP00000317985.6,ENSP00000385509.1,ENSP00000385509.1,ENSMUSP00000020904.6,ENSMUSP00000020904.6	Rho associated coiled-coil containing protein kinase 2 ,Rho-associated coiled-coil containing protein kinase 2
bc_c862	Canis lupus familiaris	ENSCAFP00000008305.4,ENSCAFP00000036424.1	PAF1 homolog, Paf1/RNA polymerase II complex component ,histone cluster 1 H2B family member f
bc_c871	Canis lupus familiaris,Homo sapiens,Mus musculus	ENSP00000422756.2,ENSP00000423969.1,ENSMUSP00000004094.8,ENSP00000322977.4,ENSCAFP00000012741.3,ENSP00000422961.1,ENSP00000426183.1,ENSMUSP00000037115.8,ENSMUSP00000116248.1,ENSP00000483921.1,ENSP00000424657.1,ENSP00000350067.4,ENSMUSP00000095547.3,ENSP00000360371.3,ENSMUSP00000030367.8,ENSP00000360370.3,ENSMUSP00000072536.6,ENSP00000479674.1,ENSMUSP00000147589.1,ENSP00000475538.2,ENSP00000270061…	single stranded DNA binding protein 2 ,single-stranded DNA binding protein 2 ,single stranded DNA binding protein 2 ,single-stranded DNA binding protein 2 ,single-stranded DNA binding protein 3 ,single stranded DNA binding protein 2 ,single stranded DNA binding protein 3 ,single-stranded DNA binding protein 3 ,single stranded DNA binding protein 3 ,single-stranded DNA binding protein 3 ,single st…
bc_c873	Canis lupus familiaris	ENSCAFP00000017193.3,ENSCAFP00000037940.1	toll like receptor 7 ,ankyrin repeat and SOCS box containing 9
bc_c875	Canis lupus familiaris	ENSCAFP00000040660.1,ENSCAFP00000038115.1,ENSCAFP00000001957.3,ENSCAFP00000043225.1,ENSCAFP00000037978.1,ENSCAFP00000041730.1,ENSCAFP00000039269.1,ENSCAFP00000017539.3,ENSCAFP00000028891.3	zinc finger protein 658 ,potassium channel tetramerization domain containing 14 ,SRSF protein kinase 1 ,katanin catalytic subunit A1 like 2 ,serologically defined colon cancer antigen 8 ,inhibitor of CDK, cyclin A1 interacting protein 1 ,KIAA2026 ,transmembrane protein 62 ,hematological and neurological expressed 1 like
bc_c913	Canis lupus familiaris	ENSCAFP00000043225.1,ENSCAFP00000039269.1	katanin catalytic subunit A1 like 2 ,KIAA2026
bc_c920	Canis lupus familiaris,Homo sapiens,Mus musculus	ENSP00000427018.3,ENSCAFP00000000950.3,ENSMUSP00000080711.5,ENSMUSP00000048719.9,ENSCAFP00000038442.1,ENSP00000487907.1,ENSP00000430932.1,ENSP00000430502.1,ENSP00000430408.1,ENSP00000429959.1,ENSP00000430101.1,ENSP00000264839.7,ENSCAFP00000003850.4,ENSP00000428417.1,ENSMUSP00000095420.3,ENSMUSP00000095419.3,ENSMUSP00000095417.5,ENSMUSP00000080259.6,ENSMUSP00000110928.2,ENSMUSP00000095418.3,ENSCAF…	regulating synaptic membrane exocytosis 2 ,regulating synaptic membrane exocytosis 1 ,regulating synaptic membrane exocytosis 1 ,regulating synaptic membrane exocytosis 1 ,regulating synaptic membrane exocytosis 1 ,regulating synaptic membrane exocytosis 1 ,regulating synaptic membrane exocytosis 1 ,regulating synaptic membrane exocytosis 1 ,regulating synaptic membrane exocytosis 1
bc_c927	Canis lupus familiaris,Homo sapiens,Mus musculus	ENSP00000464422.1,ENSP00000462659.1,ENSP00000441510.2,ENSCAFP00000038949.1,ENSCAFP00000027578.1,ENSP00000382897.3,ENSP00000262126.3,ENSMUSP00000114237.1,ENSMUSP00000039035.5	ankyrin repeat domain 12
bc_c940	Canis lupus familiaris,Homo sapiens,Mus musculus	ENSCAFP00000004089.3,ENSCAFP00000042405.1,ENSP00000363839.1,ENSMUSP00000114931.1,ENSMUSP00000136184.1,ENSP00000417492.1,ENSP00000420624.1,ENSMUSP00000124613.2,ENSMUSP00000124002.2,ENSP00000363842.4,ENSP00000378384.3,ENSP00000419691.1,ENSCAFP00000013663.3,ENSCAFP00000001957.3,ENSCAFP00000001957.3,ENSCAFP00000013039.3,ENSCAFP00000013039.3,ENSCAFP00000020113.3,ENSCAFP00000038115.1,ENSCAFP00000006662…	fibronectin type III and SPRY domain containing 1 like ,fibronectin type III and SPRY domain containing 1-like ,fibronectin type III and SPRY domain containing 1 like ,fibronectin type III and SPRY domain containing 1-like ,fibronectin type III and SPRY domain containing 1 like ,F-box and WD repeat domain containing 8 ,SRSF protein kinase 1 ,protein kinase C and casein kinase substrate in neurons…
bc_c953	Canis lupus familiaris,Homo sapiens,Mus musculus	ENSCAFP00000026919.3,ENSCAFP00000026919.3,ENSP00000382628.2,ENSP00000382628.2,ENSP00000323050.5,ENSP00000323050.5,ENSP00000354024.5,ENSP00000354024.5,ENSMUSP00000111527.2,ENSMUSP00000111527.2,ENSMUSP00000046255.6,ENSMUSP00000046255.6,ENSP00000463544.1,ENSP00000463544.1,ENSP00000464691.1,ENSP00000464691.1,ENSP00000382630.2,ENSP00000382630.2	RB binding protein 8, endonuclease ,retinoblastoma binding protein 8 ,RB binding protein 8, endonuclease
bc_c956	Canis lupus familiaris	ENSCAFP00000040660.1,ENSCAFP00000001957.3,ENSCAFP00000001957.3,ENSCAFP00000037978.1,ENSCAFP00000037978.1,ENSCAFP00000013039.3,ENSCAFP00000013039.3,ENSCAFP00000038115.1,ENSCAFP00000038115.1,ENSCAFP00000006662.3,ENSCAFP00000039269.1,ENSCAFP00000041730.1,ENSCAFP00000043225.1,ENSCAFP00000043225.1,ENSCAFP00000005288.3	zinc finger protein 658 ,SRSF protein kinase 1 ,serologically defined colon cancer antigen 8 ,protein kinase C and casein kinase substrate in neurons 3 ,potassium channel tetramerization domain containing 14 ,zinc finger protein 467 ,KIAA2026 ,inhibitor of CDK, cyclin A1 interacting protein 1 ,katanin catalytic subunit A1 like 2 ,calcium dependent secretion activator 2
bc_c968	Canis lupus familiaris,Homo sapiens,Mus musculus	ENSCAFP00000018682.3,ENSCAFP00000018682.3,ENSCAFP00000018679.3,ENSCAFP00000018679.3,ENSP00000407044.1,ENSP00000407044.1,ENSP00000356579.3,ENSP00000356579.3,ENSMUSP00000120085.1,ENSMUSP00000120085.1	centrosomal protein 350
bc_c969	Canis lupus familiaris,Homo sapiens	ENSCAFP00000000290.3,ENSCAFP00000000290.3,ENSP00000378899.3,ENSP00000350541.4,ENSP00000423604.1	laeverin
bc_c981	Mus musculus	ENSMUSP00000124184.1	coiled-coil domain containing 85A
bc_c983	Canis lupus familiaris,Homo sapiens,Mus musculus	ENSP00000481036.1,ENSCAFP00000024024.3,ENSP00000302895.4,ENSMUSP00000075924.4	ArfGAP with RhoGAP domain, ankyrin repeat and PH domain 2
bc_c987	Canis lupus familiaris	ENSCAFP00000043194.1	synaptonemal complex protein 1
bc_c997	Canis lupus familiaris	ENSCAFP00000043225.1	katanin catalytic subunit A1 like 2
bc_c1011	Homo sapiens	ENSP00000461241.1	phosphoribosyl pyrophosphate synthetase associated protein 2
bc_c1027	Canis lupus familiaris	ENSCAFP00000008305.4	PAF1 homolog, Paf1/RNA polymerase II complex component
bc_c1046	Canis lupus familiaris,Homo sapiens,Mus musculus	ENSP00000379870.2,ENSCAFP00000042301.1,ENSCAFP00000018746.3,ENSP00000443010.2,ENSP00000390783.2,ENSCAFP00000018722.3,ENSMUSP00000021335.5	sec1 family domain containing 1 ,Sec1 family domain containing 1
bc_c1049	Canis lupus familiaris	ENSCAFP00000008305.4,ENSCAFP00000008305.4,ENSCAFP00000037775.1,ENSCAFP00000020113.3	PAF1 homolog, Paf1/RNA polymerase II complex component ,acidic nuclear phosphoprotein 32 family member E ,tripartite motif containing 69
bc_c1054	Canis lupus familiaris	ENSCAFP00000039269.1,ENSCAFP00000038115.1,ENSCAFP00000040660.1,ENSCAFP00000037978.1,ENSCAFP00000043225.1,ENSCAFP00000001957.3,ENSCAFP00000009373.3,ENSCAFP00000030068.3,ENSCAFP00000028891.3,ENSCAFP00000013039.3	KIAA2026 ,potassium channel tetramerization domain containing 14 ,zinc finger protein 658 ,serologically defined colon cancer antigen 8 ,katanin catalytic subunit A1 like 2 ,SRSF protein kinase 1 ,tripartite motif-containing protein 6 ,mitochondrial ribosome recycling factor ,hematological and neurological expressed 1 like ,protein kinase C and casein kinase substrate in neurons 3
bc_c1059	Canis lupus familiaris	ENSCAFP00000001957.3,ENSCAFP00000013663.3,ENSCAFP00000039269.1,ENSCAFP00000040660.1,ENSCAFP00000038115.1,ENSCAFP00000013039.3,ENSCAFP00000043225.1,ENSCAFP00000017539.3,ENSCAFP00000037978.1,ENSCAFP00000005793.3,ENSCAFP00000006662.3	SRSF protein kinase 1 ,F-box and WD repeat domain containing 8 ,KIAA2026 ,zinc finger protein 658 ,potassium channel tetramerization domain containing 14 ,protein kinase C and casein kinase substrate in neurons 3 ,katanin catalytic subunit A1 like 2 ,transmembrane protein 62 ,serologically defined colon cancer antigen 8 ,KIAA1147 ,zinc finger protein 467
bc_c1060	Canis lupus familiaris	ENSCAFP00000005793.3,ENSCAFP00000013663.3	KIAA1147 ,F-box and WD repeat domain containing 8
bc_c1078	Canis lupus familiaris,Homo sapiens,Mus musculus	ENSCAFP00000008350.4,ENSCAFP00000008350.4,ENSP00000480783.1,ENSP00000480783.1,ENSP00000202816.1,ENSP00000202816.1,ENSMUSP00000036523.7,ENSMUSP00000036523.7	ESF1 nucleolar pre-rRNA processing protein homolog
bc_c1084	Canis lupus familiaris,Homo sapiens,Mus musculus	ENSMUSP00000029374.6,ENSMUSP00000029374.6,ENSP00000369271.1,ENSP00000369271.1,ENSP00000486239.1,ENSP00000486239.1,ENSP00000383295.3,ENSP00000383295.3,ENSP00000308534.5,ENSP00000308534.5,ENSCAFP00000009388.3,ENSCAFP00000009388.3,ENSP00000426669.1,ENSP00000426669.1,ENSP00000422180.1,ENSP00000422180.1,ENSMUSP00000142179.1,ENSMUSP00000142179.1,ENSMUSP00000142043.1,ENSMUSP00000142043.1,ENSP00000421552…	neurobeachin ,LPS responsive beige-like anchor protein ,LPS-responsive beige-like anchor ,LPS responsive beige-like anchor protein ,LPS-responsive beige-like anchor ,LPS responsive beige-like anchor protein ,LPS-responsive beige-like anchor ,neurobeachin
bc_c1089	Canis lupus familiaris,Homo sapiens,Mus musculus	ENSCAFP00000011174.3,ENSP00000486357.1,ENSP00000482907.1,ENSP00000351126.3,ENSP00000416016.1,ENSP00000313070.8,ENSP00000424535.1,ENSMUSP00000108466.1,ENSCAFP00000040735.1,ENSP00000422525.1,ENSMUSP00000132889.1,ENSMUSP00000043401.7,ENSP00000308773.10,ENSP00000353253.4,ENSCAFP00000041638.1,ENSP00000334779.4,ENSP00000353446.4,ENSP00000371303.4,ENSMUSP00000106255.1,ENSMUSP00000106257.1,ENSMUSP0000010…	diphosphoinositol pentakisphosphate kinase 2 ,diphosphoinositol pentakisphosphate kinase 1
bc_c1091	Canis lupus familiaris,Homo sapiens,Mus musculus	ENSP00000423273.1,ENSP00000422527.1,ENSP00000420837.1,ENSP00000423420.1,ENSCAFP00000030928.2,ENSP00000421780.1,ENSP00000324956.3,ENSP00000348462.1,ENSP00000378027.1,ENSP00000378028.2,ENSMUSP00000072212.5,ENSMUSP00000126205.1,ENSCAFP00000018396.3	ring finger protein 14 ,myosin IIIB
bc_c1100	Canis lupus familiaris	ENSCAFP00000002273.3,ENSCAFP00000035630.2	centlein
bc_c1106	Canis lupus familiaris,Homo sapiens,Mus musculus	ENSMUSP00000140445.1,ENSCAFP00000004153.3,ENSP00000275034.3,ENSMUSP00000034787.5,ENSCAFP00000038300.1	pleckstrin homology domain interacting protein
bc_c1120	Canis lupus familiaris	ENSCAFP00000021707.2	zinc finger SWIM-type containing 2
bc_c1123	Canis lupus familiaris	ENSCAFP00000006662.3,ENSCAFP00000001957.3,ENSCAFP00000030795.2,ENSCAFP00000013039.3,ENSCAFP00000031628.2,ENSCAFP00000008305.4,ENSCAFP00000018396.3	zinc finger protein 467 ,SRSF protein kinase 1 ,choline phosphotransferase 1 ,protein kinase C and casein kinase substrate in neurons 3 ,myosin IIIB ,PAF1 homolog, Paf1/RNA polymerase II complex component ,myosin IIIB
bc_c1125	Canis lupus familiaris,Homo sapiens,Mus musculus	ENSP00000401905.1,ENSP00000393667.2,ENSMUSP00000038718.7,ENSMUSP00000123728.1,ENSMUSP00000095331.3,ENSCAFP00000017826.3,ENSCAFP00000013039.3,ENSCAFP00000030795.2,ENSMUSP00000143784.1,ENSCAFP00000001957.3,ENSMUSP00000099050.2,ENSCAFP00000004026.3,ENSP00000397168.1,ENSP00000403396.2,ENSMUSP00000110761.1,ENSP00000386246.1,ENSMUSP00000030849.6,ENSCAFP00000005288.3,ENSCAFP00000006662.3,ENSCAFP00000038…	family with sequence similarity 126 member B ,family with sequence similarity 126, member B ,family with sequence similarity 126 member B ,protein kinase C and casein kinase substrate in neurons 3 ,choline phosphotransferase 1 ,family with sequence similarity 126, member A ,SRSF protein kinase 1 ,family with sequence similarity 126, member A ,family with sequence similarity 126 member A ,family w…
bc_c1158	Canis lupus familiaris,Homo sapiens,Mus musculus	ENSCAFP00000032748.2,ENSP00000296498.3,ENSMUSP00000029603.8	protease, serine 12 ,protease, serine 12 neurotrypsin (motopsin)
bc_c1161	Canis lupus familiaris	ENSCAFP00000033994.2,ENSCAFP00000041128.1	polycystic kidney and hepatic disease 1 (autosomal recessive)-like 1
bc_c1167	Canis lupus familiaris	ENSCAFP00000020113.3,ENSCAFP00000008305.4	tripartite motif containing 69 ,PAF1 homolog, Paf1/RNA polymerase II complex component
bc_c1183	Canis lupus familiaris,Homo sapiens,Mus musculus	ENSCAFP00000036504.1,ENSCAFP00000036504.1,ENSCAFP00000022101.3,ENSCAFP00000022101.3,ENSP00000381167.3,ENSP00000381167.3,ENSP00000364887.2,ENSP00000364887.2,ENSMUSP00000046733.6,ENSMUSP00000046733.6,ENSMUSP00000120007.1,ENSMUSP00000120007.1,ENSMUSP00000116679.1,ENSMUSP00000116679.1,ENSMUSP00000149764.1	dynein cytoplasmic 2 heavy chain 1
bc_c1186	Canis lupus familiaris,Homo sapiens,Mus musculus	ENSCAFP00000037403.1,ENSCAFP00000037403.1,ENSCAFP00000030215.3,ENSCAFP00000030215.3,ENSP00000432392.1,ENSP00000432392.1,ENSP00000359828.3,ENSP00000359828.3,ENSP00000359830.3,ENSP00000359830.3,ENSP00000350009.1,ENSP00000350009.1,ENSP00000359829.1,ENSP00000359829.1,ENSMUSP00000142708.1,ENSMUSP00000142708.1,ENSMUSP00000026507.7,ENSMUSP00000026507.7,ENSMUSP00000113265.3,ENSMUSP00000113265.3	ubiquitin specific peptidase 33
bc_c1187	Canis lupus familiaris	ENSCAFP00000037706.1,ENSCAFP00000001224.1	Interleukin-5
bc_c1197	Homo sapiens,Mus musculus	ENSP00000431759.5,ENSP00000431759.5,ENSMUSP00000151550.1,ENSMUSP00000020200.7,ENSMUSP00000020200.7,ENSMUSP00000129517.1,ENSMUSP00000148636.1	cilia and flagella associated protein 54
bc_c1222	Canis lupus familiaris,Homo sapiens,Mus musculus	ENSCAFP00000027508.3,ENSP00000296782.5,ENSCAFP00000027510.3,ENSP00000349959.3,ENSMUSP00000051809.6	RPTOR independent companion of MTOR complex 2 ,RPTOR independent companion of MTOR, complex 2
bc_c1241	Canis lupus familiaris,Homo sapiens,Mus musculus	ENSCAFP00000011751.3,ENSP00000351596.2,ENSMUSP00000089045.3	tetratricopeptide repeat domain 37
bc_c1246	Canis lupus familiaris,Homo sapiens	ENSCAFP00000013583.2,ENSCAFP00000042322.1,ENSP00000381371.2	filamin A interacting protein 1 like
bc_c1259	Canis lupus familiaris,Homo sapiens,Mus musculus	ENSP00000479814.1,ENSP00000363019.3,ENSMUSP00000020085.6,ENSCAFP00000036387.1,ENSP00000381718.4,ENSP00000381717.3,ENSMUSP00000132446.1,ENSMUSP00000131206.1,ENSCAFP00000036297.1,ENSP00000253815.3,ENSP00000424941.1,ENSP00000429613.1,ENSP00000421904.1,ENSP00000424359.1,ENSP00000426586.1,ENSP00000426620.1,ENSP00000337262.7,ENSP00000378283.2,ENSP00000344069.8,ENSP00000337208.3,ENSP00000318494.7,ENSP00…	ubiquitin conjugating enzyme E2 D1 ,ubiquitin-conjugating enzyme E2D 1 ,ubiquitin conjugating enzyme E2 D1 ,ubiquitin conjugating enzyme E2 D2 ,ubiquitin-conjugating enzyme E2D 2A ,ubiquitin conjugating enzyme E2 D2 ,ubiquitin conjugating enzyme E2 D3 ,ubiquitin-conjugating enzyme E2D 3 ,ubiquitin conjugating enzyme E2 D3 ,ubiquitin-conjugating enzyme E2D 3 ,ubiquitin conjugating enzyme E2 D4 (pu…
bc_c1260	Canis lupus familiaris	ENSCAFP00000040660.1,ENSCAFP00000001957.3,ENSCAFP00000038115.1,ENSCAFP00000037978.1,ENSCAFP00000028891.3,ENSCAFP00000043225.1,ENSCAFP00000041730.1,ENSCAFP00000039269.1,ENSCAFP00000013039.3	zinc finger protein 658 ,SRSF protein kinase 1 ,potassium channel tetramerization domain containing 14 ,serologically defined colon cancer antigen 8 ,hematological and neurological expressed 1 like ,katanin catalytic subunit A1 like 2 ,inhibitor of CDK, cyclin A1 interacting protein 1 ,KIAA2026 ,protein kinase C and casein kinase substrate in neurons 3
bc_c1267	Canis lupus familiaris	ENSCAFP00000001957.3,ENSCAFP00000041730.1,ENSCAFP00000043225.1,ENSCAFP00000038115.1,ENSCAFP00000040660.1,ENSCAFP00000039269.1,ENSCAFP00000037978.1,ENSCAFP00000006662.3,ENSCAFP00000017539.3	SRSF protein kinase 1 ,inhibitor of CDK, cyclin A1 interacting protein 1 ,katanin catalytic subunit A1 like 2 ,potassium channel tetramerization domain containing 14 ,zinc finger protein 658 ,KIAA2026 ,serologically defined colon cancer antigen 8 ,zinc finger protein 467 ,transmembrane protein 62
bc_c1270	Canis lupus familiaris,Homo sapiens,Mus musculus	ENSMUSP00000016569.4,ENSMUSP00000144572.1,ENSMUSP00000038421.8,ENSP00000313851.10,ENSCAFP00000009540.3,ENSP00000401619.1	PDS5 cohesin associated factor B
bc_c1279	Canis lupus familiaris	ENSCAFP00000001957.3,ENSCAFP00000040660.1,ENSCAFP00000038115.1,ENSCAFP00000043225.1	SRSF protein kinase 1 ,zinc finger protein 658 ,potassium channel tetramerization domain containing 14 ,katanin catalytic subunit A1 like 2
bc_c1281	Canis lupus familiaris	ENSCAFP00000036424.1	histone cluster 1 H2B family member f
bc_c1287	Canis lupus familiaris,Homo sapiens,Mus musculus	ENSP00000386698.1,ENSCAFP00000013212.3,ENSP00000489442.1,ENSP00000272427.6,ENSCAFP00000013203.3,ENSMUSP00000125312.1,ENSP00000435649.1	exocyst complex component 6B ,exocyst complex component 6
bc_c1292	Canis lupus familiaris,Homo sapiens,Mus musculus	ENSCAFP00000014324.3,ENSMUSP00000036330.4,ENSP00000374071.3	ADAM metallopeptidase with thrombospondin type 1 motif 20 ,a disintegrin-like and metallopeptidase (reprolysin type) with thrombospondin type 1 motif, 20 ,ADAM metallopeptidase with thrombospondin type 1 motif 20
bc_c1293	Homo sapiens,Mus musculus	ENSP00000357675.1,ENSMUSP00000123448.1,ENSMUSP00000061800.6,ENSMUSP00000102967.1,ENSMUSP00000001043.7,ENSP00000357679.4,ENSMUSP00000102969.1,ENSMUSP00000102966.1,ENSP00000357683.3,ENSP00000357676.1,ENSP00000385228.1,ENSMUSP00000102965.1,ENSMUSP00000075936.4,ENSMUSP00000116945.1	chromatin target of PRMT1 ,chromatin target of PRMT1
bc_c1309	Canis lupus familiaris,Homo sapiens,Mus musculus	ENSP00000360746.4,ENSP00000360746.4,ENSP00000360746.4,ENSCAFP00000010795.3,ENSCAFP00000010795.3,ENSP00000401023.1,ENSP00000401023.1,ENSP00000401023.1,ENSP00000298068.5,ENSP00000298068.5,ENSP00000298068.5,ENSMUSP00000120791.2,ENSMUSP00000042646.5,ENSMUSP00000128387.2	HECT domain E3 ubiquitin protein ligase 2 ,HECT domain containing 2
bc_c1313	Canis lupus familiaris	ENSCAFP00000017193.3	toll like receptor 7
bc_c1316	Canis lupus familiaris,Homo sapiens,Mus musculus	ENSCAFP00000006788.3,ENSP00000367030.3,ENSMUSP00000114572.1	tRNA aspartic acid methyltransferase 1
bc_c1337	Canis lupus familiaris,Homo sapiens	ENSCAFP00000009599.2,ENSP00000441956.1,ENSP00000431296.1,ENSP00000392298.2,ENSP00000411411.1,ENSP00000415743.2,ENSP00000378268.3,ENSP00000308165.7,ENSP00000399421.1,ENSP00000401863.2	CD36 molecule
bc_c1338	Homo sapiens,Mus musculus	ENSP00000377428.2,ENSP00000295868.2,ENSMUSP00000097331.2,ENSMUSP00000113908.1	cilia and flagella associated protein 44
bc_c1344	Canis lupus familiaris,Homo sapiens,Mus musculus	ENSP00000440058.1,ENSP00000366997.4,ENSP00000367011.4,ENSCAFP00000007481.3,ENSMUSP00000041906.9	DIS3 homolog, exosome endoribonuclease and 3'-5' exoribonuclease
bc_c1354	Canis lupus familiaris,Homo sapiens,Mus musculus	ENSP00000491062.1,ENSP00000363708.4,ENSP00000363702.2,ENSCAFP00000031969.2,ENSMUSP00000084701.5	bone morphogenetic protein receptor type 2 ,bone morphogenetic protein receptor, type II (serine/threonine kinase)
bc_c1365	Canis lupus familiaris	ENSCAFP00000037978.1,ENSCAFP00000041730.1	serologically defined colon cancer antigen 8 ,inhibitor of CDK, cyclin A1 interacting protein 1
bc_c1370	Canis lupus familiaris,Homo sapiens,Mus musculus	ENSMUSP00000115427.1,ENSMUSP00000137822.2,ENSCAFP00000003077.3,ENSP00000297273.4,ENSMUSP00000015333.5,ENSP00000396261.1	CAS1 domain containing 1
bc_c1373	Canis lupus familiaris	ENSCAFP00000001957.3,ENSCAFP00000038115.1,ENSCAFP00000037978.1,ENSCAFP00000039269.1,ENSCAFP00000041730.1,ENSCAFP00000043225.1,ENSCAFP00000028891.3,ENSCAFP00000017539.3,ENSCAFP00000013039.3,ENSCAFP00000005288.3	SRSF protein kinase 1 ,potassium channel tetramerization domain containing 14 ,serologically defined colon cancer antigen 8 ,KIAA2026 ,inhibitor of CDK, cyclin A1 interacting protein 1 ,katanin catalytic subunit A1 like 2 ,hematological and neurological expressed 1 like ,transmembrane protein 62 ,protein kinase C and casein kinase substrate in neurons 3 ,calcium dependent secretion activator 2
bc_c1378	Canis lupus familiaris	ENSCAFP00000043225.1,ENSCAFP00000005288.3	katanin catalytic subunit A1 like 2 ,calcium dependent secretion activator 2
bc_c1389	Canis lupus familiaris,Homo sapiens,Mus musculus	ENSP00000447497.1,ENSP00000448490.1,ENSP00000450318.1,ENSP00000450077.1,ENSMUSP00000132315.1,ENSMUSP00000127830.1,ENSP00000449659.1,ENSMUSP00000100900.1,ENSP00000412091.3,ENSP00000229195.3,ENSP00000449260.1,ENSCAFP00000000645.3,ENSMUSP00000132152.1,ENSMUSP00000100902.1	CCR4-NOT transcription complex subunit 2 ,CCR4-NOT transcription complex, subunit 2 ,CCR4-NOT transcription complex subunit 2 ,CCR4-NOT transcription complex, subunit 2 ,CCR4-NOT transcription complex subunit 2 ,CCR4-NOT transcription complex, subunit 2
bc_c1394	Canis lupus familiaris	ENSCAFP00000038115.1,ENSCAFP00000041730.1,ENSCAFP00000040660.1,ENSCAFP00000001957.3,ENSCAFP00000037978.1,ENSCAFP00000039269.1,ENSCAFP00000043225.1,ENSCAFP00000017539.3,ENSCAFP00000028891.3,ENSCAFP00000013039.3,ENSCAFP00000006662.3	potassium channel tetramerization domain containing 14 ,inhibitor of CDK, cyclin A1 interacting protein 1 ,zinc finger protein 658 ,SRSF protein kinase 1 ,serologically defined colon cancer antigen 8 ,KIAA2026 ,katanin catalytic subunit A1 like 2 ,transmembrane protein 62 ,hematological and neurological expressed 1 like ,protein kinase C and casein kinase substrate in neurons 3 ,zinc finger prote…
bc_c1397	Canis lupus familiaris	ENSCAFP00000037940.1	ankyrin repeat and SOCS box containing 9
bc_c1400	Canis lupus familiaris	ENSCAFP00000038115.1,ENSCAFP00000043225.1,ENSCAFP00000040660.1,ENSCAFP00000041730.1,ENSCAFP00000037978.1,ENSCAFP00000001957.3,ENSCAFP00000030068.3,ENSCAFP00000009373.3,ENSCAFP00000013039.3,ENSCAFP00000039269.1	potassium channel tetramerization domain containing 14 ,katanin catalytic subunit A1 like 2 ,zinc finger protein 658 ,inhibitor of CDK, cyclin A1 interacting protein 1 ,serologically defined colon cancer antigen 8 ,SRSF protein kinase 1 ,mitochondrial ribosome recycling factor ,tripartite motif-containing protein 6 ,protein kinase C and casein kinase substrate in neurons 3 ,KIAA2026
bc_c1406	Canis lupus familiaris,Homo sapiens,Mus musculus	ENSCAFP00000002481.3,ENSCAFP00000002481.3,ENSP00000389224.1,ENSP00000404122.1,ENSP00000369402.5,ENSMUSP00000030311.4,ENSMUSP00000030311.4	intraflagellar transport 74
bc_c1419	Canis lupus familiaris,Homo sapiens,Mus musculus	ENSCAFP00000029936.2,ENSCAFP00000029936.2,ENSCAFP00000030621.2,ENSCAFP00000030621.2,ENSP00000359454.3,ENSP00000359454.3,ENSMUSP00000122169.1,ENSMUSP00000108310.3,ENSMUSP00000108310.3,ENSMUSP00000112590.1,ENSMUSP00000112590.1	HFM1, ATP dependent DNA helicase homolog ,HFM1, ATP-dependent DNA helicase homolog
bc_c1426	Canis lupus familiaris	ENSCAFP00000017193.3,ENSCAFP00000009849.3	toll like receptor 7 ,arachidonate 5-lipoxygenase activating protein
bc_c1436	Canis lupus familiaris	ENSCAFP00000038115.1,ENSCAFP00000001957.3,ENSCAFP00000040660.1,ENSCAFP00000037978.1,ENSCAFP00000041730.1,ENSCAFP00000017539.3,ENSCAFP00000028891.3,ENSCAFP00000039269.1,ENSCAFP00000013039.3,ENSCAFP00000043225.1,ENSCAFP00000006662.3	potassium channel tetramerization domain containing 14 ,SRSF protein kinase 1 ,zinc finger protein 658 ,serologically defined colon cancer antigen 8 ,inhibitor of CDK, cyclin A1 interacting protein 1 ,transmembrane protein 62 ,hematological and neurological expressed 1 like ,KIAA2026 ,protein kinase C and casein kinase substrate in neurons 3 ,katanin catalytic subunit A1 like 2 ,zinc finger prote…
bc_c1443	Canis lupus familiaris,Homo sapiens,Mus musculus	ENSCAFP00000005113.3,ENSCAFP00000005113.3,ENSP00000358283.4,ENSP00000358283.4,ENSMUSP00000042118.7,ENSMUSP00000042118.7,ENSMUSP00000100059.3,ENSMUSP00000100059.3	UFM1 specific ligase 1
bc_c1459	Canis lupus familiaris	ENSCAFP00000017193.3	toll like receptor 7
bc_c1486	Canis lupus familiaris,Homo sapiens,Mus musculus	ENSCAFP00000039496.1,ENSCAFP00000039496.1,ENSCAFP00000010196.3,ENSCAFP00000010196.3,ENSMUSP00000100933.2,ENSMUSP00000100933.2,ENSMUSP00000100934.1,ENSMUSP00000100934.1,ENSMUSP00000053092.8,ENSMUSP00000053092.8,ENSP00000448978.1,ENSP00000448978.1,ENSP00000188403.7,ENSP00000188403.7,ENSP00000447149.1,ENSP00000447149.1,ENSP00000448506.1,ENSP00000448506.1,ENSP00000376712.3,ENSP00000376712.3,ENSP00000…	nuclear receptor subfamily 1 group H member 4 ,nuclear receptor subfamily 1, group H, member 4 ,nuclear receptor subfamily 1 group H member 4
bc_c1493	Canis lupus familiaris,Homo sapiens,Mus musculus	ENSCAFP00000038188.1,ENSP00000378667.1,ENSP00000427421.1,ENSP00000353706.3,ENSMUSP00000070725.6,ENSMUSP00000120253.1,ENSCAFP00000001045.3,ENSP00000426779.1	CDC42 small effector 2
bc_c1499	Canis lupus familiaris	ENSCAFP00000001957.3,ENSCAFP00000037978.1,ENSCAFP00000038115.1,ENSCAFP00000039269.1,ENSCAFP00000028891.3,ENSCAFP00000043225.1,ENSCAFP00000013039.3,ENSCAFP00000040660.1,ENSCAFP00000041730.1,ENSCAFP00000006662.3,ENSCAFP00000030795.2,ENSCAFP00000005288.3	SRSF protein kinase 1 ,serologically defined colon cancer antigen 8 ,potassium channel tetramerization domain containing 14 ,KIAA2026 ,hematological and neurological expressed 1 like ,katanin catalytic subunit A1 like 2 ,protein kinase C and casein kinase substrate in neurons 3 ,zinc finger protein 658 ,inhibitor of CDK, cyclin A1 interacting protein 1 ,zinc finger protein 467 ,choline phosphotra…
bc_c1504	Canis lupus familiaris	ENSCAFP00000013663.3	F-box and WD repeat domain containing 8
bc_c1514	Canis lupus familiaris	ENSCAFP00000013039.3	protein kinase C and casein kinase substrate in neurons 3
bc_c1524	Canis lupus familiaris	ENSCAFP00000013039.3,ENSCAFP00000001957.3	protein kinase C and casein kinase substrate in neurons 3 ,SRSF protein kinase 1
bc_c1527	Canis lupus familiaris	ENSCAFP00000037940.1	ankyrin repeat and SOCS box containing 9
bc_c1528	Canis lupus familiaris	ENSCAFP00000013039.3	protein kinase C and casein kinase substrate in neurons 3
bc_c1540	Canis lupus familiaris,Homo sapiens,Mus musculus	ENSCAFP00000014567.3,ENSP00000408024.2,ENSP00000481183.1,ENSP00000386367.1,ENSP00000283249.2,ENSMUSP00000028348.2,ENSMUSP00000054944.8,ENSMUSP00000117815.1,ENSMUSP00000108136.1	integrin subunit beta 6 ,integrin beta 6
bc_c1548	Canis lupus familiaris,Homo sapiens,Mus musculus	ENSP00000422814.1,ENSCAFP00000004486.3,ENSMUSP00000133507.1,ENSMUSP00000130116.1,ENSMUSP00000133533.1,ENSMUSP00000133624.1,ENSP00000420938.1,ENSP00000427380.1,ENSP00000257769.3,ENSP00000313121.3,ENSP00000358641.2,ENSP00000425630.1	sorting nexin 14
bc_c1585	Mus musculus	ENSMUSP00000029932.7,ENSMUSP00000029929.7	chloride channel accessory 3A1 ,chloride channel accessory 3A2
bc_c1609	Canis lupus familiaris,Homo sapiens,Mus musculus	ENSP00000450534.1,ENSP00000450534.1,ENSMUSP00000021535.7,ENSMUSP00000021535.7,ENSMUSP00000105527.2,ENSMUSP00000105527.2,ENSP00000376716.2,ENSP00000376716.2,ENSP00000216277.8,ENSP00000216277.8,ENSMUSP00000126275.1,ENSMUSP00000126275.1,ENSMUSP00000128402.1,ENSMUSP00000128402.1,ENSMUSP00000131668.1,ENSMUSP00000131668.1,ENSCAFP00000026244.3,ENSCAFP00000026244.3,ENSMUSP00000100595.1,ENSMUSP00000100595…	poly(A) polymerase alpha ,poly (A) polymerase alpha ,poly(A) polymerase alpha ,poly (A) polymerase alpha ,poly(A) polymerase alpha ,poly (A) polymerase beta (testis specific) ,poly(A) polymerase beta ,poly(A) polymerase gamma ,poly(A) polymerase alpha ,poly (A) polymerase alpha
bc_c1610	Canis lupus familiaris,Homo sapiens,Mus musculus	ENSP00000489046.1,ENSP00000489277.1,ENSCAFP00000042546.1,ENSP00000423838.2,ENSP00000334735.4,ENSP00000429412.1,ENSP00000353904.2,ENSP00000354942.2,ENSMUSP00000070259.6,ENSMUSP00000145887.1,ENSMUSP00000145947.1,ENSMUSP00000034949.3,ENSMUSP00000113160.1,ENSMUSP00000145724.1,ENSMUSP00000146047.1,ENSP00000305777.7,ENSP00000475724.1,ENSP00000476088.2,ENSCAFP00000025151.3,ENSP00000489116.1,ENSP00000489…	casein kinase 1 gamma 1 ,casein kinase 1 gamma 3 ,casein kinase 1, gamma 3 ,casein kinase 1, gamma 1 ,casein kinase 1 gamma 1 ,casein kinase 1, gamma 1 ,casein kinase 1 gamma 1
bc_c1620	Canis lupus familiaris,Homo sapiens,Mus musculus	ENSCAFP00000029892.3,ENSCAFP00000029892.3,ENSP00000359385.3,ENSP00000359385.3,ENSP00000359385.3,ENSCAFP00000042277.1,ENSMUSP00000080766.2,ENSMUSP00000080766.2,ENSMUSP00000077168.6,ENSMUSP00000077168.6,ENSMUSP00000098509.3,ENSMUSP00000098509.3,ENSP00000359399.2,ENSP00000469157.2,ENSP00000469157.2,ENSP00000359401.3,ENSMUSP00000058373.7,ENSMUSP00000124574.1	glomulin, FKBP associated protein ,chromosome 1 open reading frame 146 ,glomulin, FKBP associated protein ,chromosome 1 open reading frame 146 ,glomulin, FKBP associated protein ,chromosome 1 open reading frame 146 ,RIKEN cDNA 1700028K03 gene
bc_c1642	Canis lupus familiaris,Homo sapiens,Mus musculus	ENSCAFP00000008094.3,ENSCAFP00000008103.3,ENSP00000374135.3,ENSMUSP00000129192.2,ENSMUSP00000054275.7	LDL receptor related protein 1B ,low density lipoprotein-related protein 1B (deleted in tumors)
bc_c1672	Canis lupus familiaris,Homo sapiens,Mus musculus	ENSCAFP00000026809.3,ENSP00000453017.1,ENSP00000452659.1,ENSP00000452777.1,ENSP00000454194.1,ENSP00000399273.2,ENSP00000453345.1,ENSP00000452762.1,ENSMUSP00000034866.8	electron transfer flavoprotein alpha subunit ,electron transferring flavoprotein, alpha polypeptide
bc_c1684	Canis lupus familiaris	ENSCAFP00000037978.1,ENSCAFP00000043225.1,ENSCAFP00000001957.3,ENSCAFP00000038115.1,ENSCAFP00000040660.1,ENSCAFP00000041730.1,ENSCAFP00000013039.3,ENSCAFP00000005288.3	serologically defined colon cancer antigen 8 ,katanin catalytic subunit A1 like 2 ,SRSF protein kinase 1 ,potassium channel tetramerization domain containing 14 ,zinc finger protein 658 ,inhibitor of CDK, cyclin A1 interacting protein 1 ,protein kinase C and casein kinase substrate in neurons 3 ,calcium dependent secretion activator 2
bc_c1697	Canis lupus familiaris,Homo sapiens,Mus musculus	ENSP00000353174.7,ENSP00000353174.7,ENSCAFP00000040266.1,ENSCAFP00000040266.1,ENSCAFP00000014764.3,ENSCAFP00000014764.3,ENSMUSP00000127991.2,ENSMUSP00000127991.2,ENSMUSP00000021750.7,ENSMUSP00000021750.7,ENSP00000355533.2,ENSP00000355533.2,ENSCAFP00000039984.1,ENSCAFP00000039984.1,ENSCAFP00000012007.3,ENSCAFP00000012007.3,ENSMUSP00000146449.1,ENSMUSP00000146449.1,ENSMUSP00000147196.1,ENSMUSP00000…	ryanodine receptor 2 ,ryanodine receptor 2, cardiac ,ryanodine receptor 2 ,ryanodine receptor 3 ,ryanodine receptor 1 ,ryanodine receptor 1, skeletal muscle ,ryanodine receptor 1 ,ryanodine receptor 1, skeletal muscle ,ryanodine receptor 3
bc_c1716	Canis lupus familiaris	ENSCAFP00000037775.1,ENSCAFP00000020113.3	acidic nuclear phosphoprotein 32 family member E ,tripartite motif containing 69
bc_c1718	Canis lupus familiaris	ENSCAFP00000028891.3,ENSCAFP00000039269.1,ENSCAFP00000017539.3	hematological and neurological expressed 1 like ,KIAA2026 ,transmembrane protein 62
bc_c1732	Canis lupus familiaris	ENSCAFP00000043225.1	katanin catalytic subunit A1 like 2
bc_c1741	Canis lupus familiaris,Homo sapiens,Mus musculus	ENSCAFP00000000107.3,ENSP00000262719.4,ENSMUSP00000056530.6	PH domain and leucine rich repeat protein phosphatase 1
bc_c1750	Canis lupus familiaris,Homo sapiens,Mus musculus	ENSCAFP00000020228.3,ENSP00000438319.2,ENSP00000442529.1,ENSP00000450479.1,ENSP00000444254.1,ENSP00000379589.2,ENSP00000333539.7,ENSMUSP00000121617.1,ENSMUSP00000119918.1,ENSMUSP00000119636.1,ENSMUSP00000117005.1	mirror-image polydactyly 1
bc_c1751	Canis lupus familiaris	ENSCAFP00000017193.3,ENSCAFP00000006662.3,ENSCAFP00000037978.1,ENSCAFP00000020113.3	toll like receptor 7 ,zinc finger protein 467 ,serologically defined colon cancer antigen 8 ,tripartite motif containing 69
bc_c1756	Canis lupus familiaris	ENSCAFP00000037775.1	acidic nuclear phosphoprotein 32 family member E
bc_c1778	Canis lupus familiaris	ENSCAFP00000006662.3,ENSCAFP00000001957.3,ENSCAFP00000013039.3	zinc finger protein 467 ,SRSF protein kinase 1 ,protein kinase C and casein kinase substrate in neurons 3
bc_c1780	Canis lupus familiaris,Homo sapiens,Mus musculus	ENSCAFP00000004987.3,ENSCAFP00000035094.2,ENSMUSP00000020413.3,ENSP00000046087.2,ENSP00000402071.1	zona pellucida binding protein
bc_c1784	Mus musculus	ENSMUSP00000120163.1	spermatid perinuclear RNA binding protein
bc_c1787	Canis lupus familiaris	ENSCAFP00000017193.3,ENSCAFP00000001957.3,ENSCAFP00000013039.3,ENSCAFP00000030795.2,ENSCAFP00000006662.3,ENSCAFP00000020113.3,ENSCAFP00000037978.1	toll like receptor 7 ,SRSF protein kinase 1 ,protein kinase C and casein kinase substrate in neurons 3 ,choline phosphotransferase 1 ,zinc finger protein 467 ,tripartite motif containing 69 ,serologically defined colon cancer antigen 8
bc_c1798	Canis lupus familiaris,Homo sapiens,Mus musculus	ENSCAFP00000007929.3,ENSMUSP00000148783.1,ENSMUSP00000148401.1,ENSMUSP00000091178.5,ENSMUSP00000041339.9,ENSMUSP00000096293.3,ENSMUSP00000091179.4,ENSP00000286485.8,ENSP00000401704.3,ENSP00000430640.1,ENSP00000324127.8,ENSP00000274710.3,ENSCAFP00000008566.3,ENSMUSP00000135431.1,ENSMUSP00000135795.1,ENSMUSP00000135616.1,ENSMUSP00000111381.2,ENSMUSP00000135285.1	pleckstrin and Sec7 domain containing 3 ,pleckstrin and Sec7 domain containing 2
bc_c1825	Canis lupus familiaris,Homo sapiens,Mus musculus	ENSCAFP00000011608.3,ENSCAFP00000011608.3,ENSP00000410833.2,ENSP00000410833.2,ENSP00000419638.1,ENSP00000419638.1,ENSMUSP00000131320.2,ENSMUSP00000131320.2,ENSMUSP00000023393.8,ENSMUSP00000023393.8,ENSMUSP00000132603.1,ENSMUSP00000132603.1,ENSMUSP00000127642.1,ENSMUSP00000127642.1	1,4-alpha-glucan branching enzyme 1 ,glucan (1,4-alpha-), branching enzyme 1
bc_c1832	Canis lupus familiaris	ENSCAFP00000039269.1,ENSCAFP00000039233.1	KIAA2026 ,pleckstrin homology domain containing S1
bc_c1835	Canis lupus familiaris,Homo sapiens,Mus musculus	ENSCAFP00000018794.3,ENSCAFP00000018794.3,ENSP00000482757.1,ENSP00000482757.1,ENSP00000348380.4,ENSP00000348380.4,ENSP00000407860.2,ENSP00000407860.2,ENSMUSP00000050823.6	cytochrome P450 family 20 subfamily A member 1 ,cytochrome P450, family 20, subfamily a, polypeptide 1
bc_c1837	Canis lupus familiaris	ENSCAFP00000037940.1,ENSCAFP00000031628.2	ankyrin repeat and SOCS box containing 9 ,myosin IIIB
bc_c1842	Canis lupus familiaris	ENSCAFP00000005793.3,ENSCAFP00000013663.3	KIAA1147 ,F-box and WD repeat domain containing 8
bc_c1846	Homo sapiens,Mus musculus	ENSMUSP00000108865.3,ENSMUSP00000108865.3,ENSMUSP00000108865.3,ENSMUSP00000013882.7,ENSMUSP00000013882.7,ENSMUSP00000013882.7,ENSP00000411047.1,ENSP00000231948.4,ENSP00000231948.4,ENSP00000231948.4,ENSP00000412499.2,ENSP00000412499.2,ENSP00000412499.2,ENSP00000491442.1,ENSP00000491442.1,ENSP00000491442.1,ENSMUSP00000144723.1,ENSP00000392073.1	cereblon ,cereblon
bc_c1857	Canis lupus familiaris	ENSCAFP00000001957.3,ENSCAFP00000040660.1,ENSCAFP00000013039.3,ENSCAFP00000017539.3,ENSCAFP00000043225.1,ENSCAFP00000038115.1,ENSCAFP00000028891.3,ENSCAFP00000039269.1,ENSCAFP00000037978.1,ENSCAFP00000005288.3	SRSF protein kinase 1 ,zinc finger protein 658 ,protein kinase C and casein kinase substrate in neurons 3 ,transmembrane protein 62 ,katanin catalytic subunit A1 like 2 ,potassium channel tetramerization domain containing 14 ,hematological and neurological expressed 1 like ,KIAA2026 ,serologically defined colon cancer antigen 8 ,calcium dependent secretion activator 2
bc_c1877	Canis lupus familiaris	ENSCAFP00000039269.1,ENSCAFP00000039233.1	KIAA2026 ,pleckstrin homology domain containing S1
bc_c1895	Canis lupus familiaris	ENSCAFP00000017193.3	toll like receptor 7
bc_c1896	Canis lupus familiaris	ENSCAFP00000005793.3	KIAA1147
bc_c1903	Canis lupus familiaris,Homo sapiens,Mus musculus	ENSCAFP00000002835.3,ENSP00000258538.3,ENSMUSP00000036690.5,ENSMUSP00000083747.6,ENSP00000356105.3,ENSCAFP00000014952.3,ENSP00000423524.1,ENSP00000422828.1	solute carrier family 41 member 2 ,solute carrier family 41, member 2 ,solute carrier family 41, member 1 ,solute carrier family 41 member 1 ,solute carrier family 41 member 3
bc_c1907	Canis lupus familiaris	ENSCAFP00000013663.3,ENSCAFP00000037940.1,ENSCAFP00000018396.3,ENSCAFP00000031628.2	F-box and WD repeat domain containing 8 ,ankyrin repeat and SOCS box containing 9 ,myosin IIIB
bc_c1911	Canis lupus familiaris	ENSCAFP00000017193.3	toll like receptor 7
bc_c1929	Canis lupus familiaris,Homo sapiens,Mus musculus	ENSCAFP00000004820.3,ENSCAFP00000004820.3,ENSP00000400777.1,ENSP00000400777.1,ENSP00000379380.2,ENSP00000379380.2,ENSP00000265748.2,ENSP00000265748.2,ENSMUSP00000045873.7,ENSP00000399553.1,ENSP00000399553.1,ENSMUSP00000149740.1	anillin actin binding protein ,anillin, actin binding protein ,anillin actin binding protein ,anillin, actin binding protein
bc_c1932	Canis lupus familiaris,Homo sapiens,Mus musculus	ENSCAFP00000006019.3,ENSCAFP00000006014.3,ENSMUSP00000138150.1,ENSP00000364399.5,ENSP00000310984.4,ENSP00000364394.5,ENSP00000379448.4,ENSP00000345808.2,ENSMUSP00000138444.1,ENSMUSP00000138496.1,ENSMUSP00000054209.7,ENSMUSP00000076376.5,ENSMUSP00000138585.1,ENSMUSP00000138464.1,ENSMUSP00000138798.1	Rho GTPase activating protein 12
bc_c1938	Canis lupus familiaris	ENSCAFP00000040660.1,ENSCAFP00000001957.3	zinc finger protein 658 ,SRSF protein kinase 1
bc_c1949	Canis lupus familiaris	ENSCAFP00000037978.1,ENSCAFP00000038115.1,ENSCAFP00000043225.1,ENSCAFP00000040660.1,ENSCAFP00000039269.1,ENSCAFP00000041730.1,ENSCAFP00000001957.3,ENSCAFP00000017539.3	serologically defined colon cancer antigen 8 ,potassium channel tetramerization domain containing 14 ,katanin catalytic subunit A1 like 2 ,zinc finger protein 658 ,KIAA2026 ,inhibitor of CDK, cyclin A1 interacting protein 1 ,SRSF protein kinase 1 ,transmembrane protein 62
bc_c1951	Canis lupus familiaris	ENSCAFP00000001957.3,ENSCAFP00000038115.1,ENSCAFP00000043225.1,ENSCAFP00000041730.1,ENSCAFP00000017539.3,ENSCAFP00000028891.3,ENSCAFP00000039269.1,ENSCAFP00000013039.3	SRSF protein kinase 1 ,potassium channel tetramerization domain containing 14 ,katanin catalytic subunit A1 like 2 ,inhibitor of CDK, cyclin A1 interacting protein 1 ,transmembrane protein 62 ,hematological and neurological expressed 1 like ,KIAA2026 ,protein kinase C and casein kinase substrate in neurons 3
bc_c1959	Canis lupus familiaris	ENSCAFP00000008305.4	PAF1 homolog, Paf1/RNA polymerase II complex component
bc_c1967	Canis lupus familiaris	ENSCAFP00000001957.3,ENSCAFP00000017193.3,ENSCAFP00000006662.3	SRSF protein kinase 1 ,toll like receptor 7 ,zinc finger protein 467
bc_c1971	Homo sapiens,Mus musculus	ENSP00000283195.6,ENSP00000283195.6,ENSMUSP00000003310.5,ENSMUSP00000003310.5	RAN binding protein 2 ,RAN binding protein 2
bc_c1972	Canis lupus familiaris	ENSCAFP00000008305.4,ENSCAFP00000037775.1	PAF1 homolog, Paf1/RNA polymerase II complex component ,acidic nuclear phosphoprotein 32 family member E
bc_c1975	Canis lupus familiaris	ENSCAFP00000040660.1,ENSCAFP00000001957.3,ENSCAFP00000038115.1,ENSCAFP00000037978.1,ENSCAFP00000041730.1,ENSCAFP00000043225.1,ENSCAFP00000039269.1,ENSCAFP00000017539.3,ENSCAFP00000013039.3,ENSCAFP00000006662.3	zinc finger protein 658 ,SRSF protein kinase 1 ,potassium channel tetramerization domain containing 14 ,serologically defined colon cancer antigen 8 ,inhibitor of CDK, cyclin A1 interacting protein 1 ,katanin catalytic subunit A1 like 2 ,KIAA2026 ,transmembrane protein 62 ,protein kinase C and casein kinase substrate in neurons 3 ,zinc finger protein 467
bc_c1989	Canis lupus familiaris,Homo sapiens,Mus musculus	ENSCAFP00000012379.3,ENSCAFP00000041578.1,ENSP00000362904.1,ENSP00000345259.4,ENSP00000317597.7,ENSP00000362906.3,ENSP00000348397.3,ENSP00000362903.1,ENSMUSP00000081274.3,ENSMUSP00000060375.5,ENSMUSP00000030739.4,ENSMUSP00000101601.2,ENSMUSP00000101592.1,ENSMUSP00000101595.1,ENSMUSP00000101590.1,ENSMUSP00000123623.1,ENSMUSP00000120236.1,ENSP00000486691.1,ENSP00000436641.1,ENSP00000436348.1,ENSP00…	Protein 4.1 ,erythrocyte membrane protein band 4.1 ,erythrocyte membrane protein band 4.1 like 2
bc_c1992	Canis lupus familiaris,Homo sapiens	ENSCAFP00000004168.3,ENSP00000385512.1,ENSP00000384869.1,ENSP00000385778.1,ENSCAFP00000001957.3,ENSCAFP00000037978.1,ENSCAFP00000013039.3,ENSCAFP00000040660.1,ENSCAFP00000038115.1,ENSCAFP00000005288.3,ENSCAFP00000041730.1	clathrin heavy chain linker domain containing 1 ,SRSF protein kinase 1 ,serologically defined colon cancer antigen 8 ,protein kinase C and casein kinase substrate in neurons 3 ,zinc finger protein 658 ,potassium channel tetramerization domain containing 14 ,calcium dependent secretion activator 2 ,inhibitor of CDK, cyclin A1 interacting protein 1
bc_c2008	Canis lupus familiaris,Homo sapiens,Mus musculus	ENSP00000295770.2,ENSMUSP00000035010.8,ENSCAFP00000008096.4	STT3B, catalytic subunit of the oligosaccharyltransferase complex ,STT3, subunit of the oligosaccharyltransferase complex, homolog B (S. cerevisiae) ,STT3B, catalytic subunit of the oligosaccharyltransferase complex
bc_c2021	Canis lupus familiaris	ENSCAFP00000030795.2	choline phosphotransferase 1
bc_c2026	Canis lupus familiaris	ENSCAFP00000037978.1,ENSCAFP00000043225.1,ENSCAFP00000038115.1,ENSCAFP00000040660.1,ENSCAFP00000041730.1,ENSCAFP00000013039.3,ENSCAFP00000006662.3	serologically defined colon cancer antigen 8 ,katanin catalytic subunit A1 like 2 ,potassium channel tetramerization domain containing 14 ,zinc finger protein 658 ,inhibitor of CDK, cyclin A1 interacting protein 1 ,protein kinase C and casein kinase substrate in neurons 3 ,zinc finger protein 467
bc_c2037	Canis lupus familiaris	ENSCAFP00000038115.1,ENSCAFP00000001957.3,ENSCAFP00000040660.1,ENSCAFP00000043225.1,ENSCAFP00000037978.1,ENSCAFP00000041730.1,ENSCAFP00000013039.3	potassium channel tetramerization domain containing 14 ,SRSF protein kinase 1 ,zinc finger protein 658 ,katanin catalytic subunit A1 like 2 ,serologically defined colon cancer antigen 8 ,inhibitor of CDK, cyclin A1 interacting protein 1 ,protein kinase C and casein kinase substrate in neurons 3
bc_c2039	Canis lupus familiaris	ENSCAFP00000013663.3,ENSCAFP00000006662.3,ENSCAFP00000005793.3,ENSCAFP00000001957.3	F-box and WD repeat domain containing 8 ,zinc finger protein 467 ,KIAA1147 ,SRSF protein kinase 1
bc_c2052	Canis lupus familiaris	ENSCAFP00000013039.3,ENSCAFP00000001957.3,ENSCAFP00000005288.3,ENSCAFP00000040660.1,ENSCAFP00000006662.3,ENSCAFP00000043225.1,ENSCAFP00000038115.1	protein kinase C and casein kinase substrate in neurons 3 ,SRSF protein kinase 1 ,calcium dependent secretion activator 2 ,zinc finger protein 658 ,zinc finger protein 467 ,katanin catalytic subunit A1 like 2 ,potassium channel tetramerization domain containing 14
bc_c2055	Homo sapiens	ENSP00000417971.1,ENSP00000403195.1,ENSP00000385348.1,ENSP00000325555.5	chromosome 2 open reading frame 73
bc_c2060	Canis lupus familiaris	ENSCAFP00000039269.1	KIAA2026
bc_c2089	Canis lupus familiaris	ENSCAFP00000039269.1,ENSCAFP00000043225.1,ENSCAFP00000038115.1,ENSCAFP00000037978.1,ENSCAFP00000040660.1,ENSCAFP00000001957.3,ENSCAFP00000017539.3,ENSCAFP00000005288.3	KIAA2026 ,katanin catalytic subunit A1 like 2 ,potassium channel tetramerization domain containing 14 ,serologically defined colon cancer antigen 8 ,zinc finger protein 658 ,SRSF protein kinase 1 ,transmembrane protein 62 ,calcium dependent secretion activator 2
bc_c2091	Canis lupus familiaris	ENSCAFP00000013039.3	protein kinase C and casein kinase substrate in neurons 3
bc_c2094	Canis lupus familiaris,Homo sapiens,Mus musculus	ENSCAFP00000007325.3,ENSCAFP00000007325.3,ENSCAFP00000007325.3,ENSCAFP00000036887.1,ENSCAFP00000036887.1,ENSCAFP00000036887.1,ENSCAFP00000007330.3,ENSCAFP00000007330.3,ENSCAFP00000007330.3,ENSP00000478137.1,ENSP00000478137.1,ENSP00000478137.1,ENSP00000479091.1,ENSP00000479091.1,ENSP00000479091.1,ENSP00000367141.2,ENSP00000367141.2,ENSP00000367141.2,ENSP00000267215.4,ENSP00000267215.4,ENSP00000267…	diaphanous related formin 3 ,diaphanous related formin 2
bc_c2113	Canis lupus familiaris	ENSCAFP00000008305.4	PAF1 homolog, Paf1/RNA polymerase II complex component
bc_c2114	Canis lupus familiaris,Homo sapiens,Mus musculus	ENSP00000425828.1,ENSP00000430320.1,ENSMUSP00000119004.1,ENSP00000370113.3,ENSMUSP00000086640.5,ENSCAFP00000039090.1,ENSP00000325074.7,ENSCAFP00000013030.2,ENSP00000399970.2,ENSMUSP00000040321.6,ENSCAFP00000016052.3,ENSCAFP00000040366.1,ENSP00000425247.1,ENSP00000423649.1,ENSP00000422374.1,ENSP00000335083.5,ENSCAFP00000021055.3,ENSP00000372042.4,ENSP00000398779.2,ENSP00000431320.1,ENSP00000377933…	protein phosphatase 2 regulatory subunit Bbeta ,protein phosphatase 2 regulatory subunit Balpha ,protein phosphatase 2, regulatory subunit B, delta ,protein phosphatase 2 regulatory subunit Balpha ,protein phosphatase 2, regulatory subunit B, alpha ,protein phosphatase 2 regulatory subunit Balpha ,protein phosphatase 2 regulatory subunit Bdelta ,protein phosphatase 2, regulatory subunit B, delta …
bc_c2125	Canis lupus familiaris,Homo sapiens	ENSCAFP00000023379.3,ENSCAFP00000023384.3,ENSP00000371201.2,ENSP00000319127.5	NOP2/Sun RNA methyltransferase family member 7
bc_c2134	Canis lupus familiaris,Homo sapiens,Mus musculus	ENSP00000456793.1,ENSMUSP00000147839.1,ENSP00000457355.1,ENSCAFP00000014262.4,ENSP00000455307.1,ENSP00000457466.1,ENSP00000396345.2,ENSP00000381522.3,ENSMUSP00000147741.1,ENSMUSP00000147407.1,ENSMUSP00000046356.6,ENSMUSP00000105243.2,ENSMUSP00000148088.1,ENSP00000456415.1	chromodomain helicase DNA binding protein 9
bc_c2145	Canis lupus familiaris,Homo sapiens,Mus musculus	ENSMUSP00000136222.1,ENSMUSP00000071569.4,ENSCAFP00000004630.4,ENSCAFP00000038858.1,ENSP00000486270.1,ENSP00000358400.3,ENSP00000409664.1	midasin AAA ATPase 1
bc_c2157	Canis lupus familiaris,Homo sapiens,Mus musculus	ENSP00000302160.3,ENSMUSP00000145568.1,ENSMUSP00000044178.4,ENSCAFP00000040095.1	LSM3 homolog, U6 small nuclear RNA and mRNA degradation associated
bc_c2158	Canis lupus familiaris,Homo sapiens,Mus musculus	ENSCAFP00000018530.5,ENSP00000404845.1,ENSP00000266497.5,ENSP00000445381.1,ENSMUSP00000084939.6,ENSMUSP00000145693.1,ENSMUSP00000151281.1,ENSMUSP00000107499.4	phosphatidylinositol-4-phosphate 3-kinase catalytic subunit type 2 gamma ,phosphatidylinositol 3-kinase, C2 domain containing, gamma polypeptide
bc_c2166	Canis lupus familiaris,Homo sapiens,Mus musculus	ENSCAFP00000004741.3,ENSCAFP00000004739.3,ENSP00000386913.2,ENSP00000238856.4,ENSP00000238855.7,ENSP00000387071.1,ENSMUSP00000135450.1,ENSMUSP00000036778.5,ENSMUSP00000121612.2,ENSMUSP00000134991.1	aftiphilin
bc_c2189	Canis lupus familiaris	ENSCAFP00000001957.3	SRSF protein kinase 1
bc_c2209	Canis lupus familiaris,Homo sapiens,Mus musculus	ENSMUSP00000122960.1,ENSP00000451959.1,ENSP00000451559.1,ENSMUSP00000105927.2,ENSMUSP00000122597.1,ENSMUSP00000122977.2,ENSP00000451326.1,ENSMUSP00000116863.1,ENSP00000451374.1,ENSP00000452357.1,ENSMUSP00000082311.4,ENSP00000450817.2,ENSP00000452069.2,ENSCAFP00000024755.3,ENSP00000446001.3,ENSP00000452888.1,ENSP00000352563.3,ENSP00000451117.1,ENSMUSP00000117899.1,ENSP00000452416.1,ENSCAFP00000024…	numb homolog (Drosophila) ,NUMB, endocytic adaptor protein ,numb homolog (Drosophila) ,NUMB, endocytic adaptor protein ,numb homolog (Drosophila) ,NUMB, endocytic adaptor protein ,numb homolog (Drosophila) ,NUMB, endocytic adaptor protein ,numb homolog (Drosophila) ,NUMB, endocytic adaptor protein ,numb homolog (Drosophila) ,NUMB, endocytic adaptor protein ,numb homolog (Drosophila) ,NUMB like, e…
bc_c2219	Canis lupus familiaris	ENSCAFP00000039269.1	KIAA2026
bc_c2228	Canis lupus familiaris	ENSCAFP00000036424.1	histone cluster 1 H2B family member f
bc_c2230	Canis lupus familiaris	ENSCAFP00000040660.1,ENSCAFP00000001957.3,ENSCAFP00000038115.1,ENSCAFP00000043225.1,ENSCAFP00000017539.3,ENSCAFP00000037978.1,ENSCAFP00000041730.1,ENSCAFP00000028891.3,ENSCAFP00000013039.3	zinc finger protein 658 ,SRSF protein kinase 1 ,potassium channel tetramerization domain containing 14 ,katanin catalytic subunit A1 like 2 ,transmembrane protein 62 ,serologically defined colon cancer antigen 8 ,inhibitor of CDK, cyclin A1 interacting protein 1 ,hematological and neurological expressed 1 like ,protein kinase C and casein kinase substrate in neurons 3
bc_c2245	Canis lupus familiaris	ENSCAFP00000040660.1,ENSCAFP00000038115.1,ENSCAFP00000001957.3,ENSCAFP00000041730.1,ENSCAFP00000037978.1,ENSCAFP00000043225.1,ENSCAFP00000028891.3,ENSCAFP00000039269.1,ENSCAFP00000017539.3,ENSCAFP00000013039.3	zinc finger protein 658 ,potassium channel tetramerization domain containing 14 ,SRSF protein kinase 1 ,inhibitor of CDK, cyclin A1 interacting protein 1 ,serologically defined colon cancer antigen 8 ,katanin catalytic subunit A1 like 2 ,hematological and neurological expressed 1 like ,KIAA2026 ,transmembrane protein 62 ,protein kinase C and casein kinase substrate in neurons 3
bc_c2256	Canis lupus familiaris	ENSCAFP00000030795.2,ENSCAFP00000013039.3,ENSCAFP00000001957.3,ENSCAFP00000006662.3,ENSCAFP00000037978.1,ENSCAFP00000038115.1	choline phosphotransferase 1 ,protein kinase C and casein kinase substrate in neurons 3 ,SRSF protein kinase 1 ,zinc finger protein 467 ,serologically defined colon cancer antigen 8 ,potassium channel tetramerization domain containing 14
bc_c2267	Canis lupus familiaris	ENSCAFP00000006662.3	zinc finger protein 467
bc_c2272	Canis lupus familiaris	ENSCAFP00000008305.4,ENSCAFP00000005793.3,ENSCAFP00000006662.3,ENSCAFP00000036155.1,ENSCAFP00000013663.3	PAF1 homolog, Paf1/RNA polymerase II complex component ,KIAA1147 ,zinc finger protein 467 ,lipin 2 ,F-box and WD repeat domain containing 8
bc_c2273	Canis lupus familiaris,Homo sapiens	ENSCAFP00000002393.3,ENSP00000053468.3	mitochondrial ribosomal protein S10
bc_c2276	Canis lupus familiaris,Homo sapiens,Mus musculus	ENSMUSP00000083230.1,ENSMUSP00000150698.1,ENSP00000307159.2,ENSCAFP00000016532.1,ENSMUSP00000079467.3,ENSMUSP00000150684.1,ENSMUSP00000110656.2,ENSMUSP00000150088.1,ENSMUSP00000150284.1,ENSMUSP00000083229.2,ENSMUSP00000083231.2,ENSMUSP00000149930.1,ENSMUSP00000150696.1,ENSMUSP00000057086.4,ENSMUSP00000149057.1,ENSCAFP00000016535.3,ENSP00000330280.2,ENSMUSP00000057148.1,ENSMUSP00000150057.1,ENSMUS…	olfactory receptor 877 ,olfactory receptor family 8 subfamily B member 12 ,olfactory receptor 875 ,olfactory receptor 874 ,olfactory receptor 145 ,olfactory receptor 876 ,olfactory receptor 922 ,olfactory receptor family 8 subfamily B member 8 ,olfactory receptor 904 ,olfactory receptor 906 ,olfactory receptor 912 ,olfactory receptor 916 ,olfactory receptor 905 ,olfactory receptor family 8 subfam…
bc_c2280	Canis lupus familiaris	ENSCAFP00000006662.3	zinc finger protein 467
bc_c2316	Canis lupus familiaris	ENSCAFP00000039269.1	KIAA2026
bc_c2325	Canis lupus familiaris	ENSCAFP00000006662.3,ENSCAFP00000013039.3,ENSCAFP00000030795.2	zinc finger protein 467 ,protein kinase C and casein kinase substrate in neurons 3 ,choline phosphotransferase 1
bc_c2352	Canis lupus familiaris,Homo sapiens,Mus musculus	ENSCAFP00000009942.3,ENSMUSP00000138209.1,ENSMUSP00000138539.1,ENSMUSP00000096968.4,ENSP00000448512.1,ENSP00000449894.1,ENSP00000449629.2	ankyrin repeat and sterile alpha motif domain containing 1B
bc_c2379	Canis lupus familiaris,Homo sapiens,Mus musculus	ENSP00000369271.1,ENSP00000486239.1,ENSP00000383295.3,ENSCAFP00000009388.3,ENSP00000308534.5,ENSMUSP00000029374.6,ENSMUSP00000148618.1,ENSMUSP00000142179.1,ENSMUSP00000142043.1,ENSMUSP00000103261.1,ENSP00000422180.1,ENSP00000349629.3,ENSP00000421552.1,ENSCAFP00000011756.3,ENSCAFP00000037562.1	neurobeachin ,LPS-responsive beige-like anchor ,LPS responsive beige-like anchor protein
bc_c2390	Canis lupus familiaris,Homo sapiens	ENSCAFP00000002858.3,ENSP00000405987.1,ENSP00000411568.2	leucine rich repeats and death domain containing 1
bc_c2394	Canis lupus familiaris,Homo sapiens,Mus musculus	ENSCAFP00000013880.3,ENSP00000408368.2,ENSP00000407249.2,ENSP00000394794.1,ENSP00000426626.1,ENSP00000322675.6,ENSMUSP00000048119.9	protein tyrosine phosphatase, non-receptor type 13
bc_c2396	Canis lupus familiaris	ENSCAFP00000001957.3,ENSCAFP00000013039.3,ENSCAFP00000038115.1,ENSCAFP00000040660.1,ENSCAFP00000037978.1	SRSF protein kinase 1 ,protein kinase C and casein kinase substrate in neurons 3 ,potassium channel tetramerization domain containing 14 ,zinc finger protein 658 ,serologically defined colon cancer antigen 8
bc_c2398	Canis lupus familiaris	ENSCAFP00000008305.4,ENSCAFP00000036424.1	PAF1 homolog, Paf1/RNA polymerase II complex component ,histone cluster 1 H2B family member f
bc_c2401	Canis lupus familiaris,Homo sapiens,Mus musculus	ENSMUSP00000113921.2,ENSP00000423772.1,ENSMUSP00000022204.9,ENSP00000385622.3,ENSP00000370493.2,ENSMUSP00000125644.1,ENSMUSP00000112715.1,ENSCAFP00000010694.3,ENSP00000385000.3,ENSCAFP00000042556.1	kinesin family member 2A
bc_c2411	Canis lupus familiaris,Homo sapiens,Mus musculus	ENSCAFP00000005846.3,ENSP00000403177.1,ENSP00000238789.5,ENSMUSP00000047445.5	ATPase family, AAA domain containing 2B
bc_c2412	Canis lupus familiaris,Homo sapiens	ENSCAFP00000002990.3,ENSP00000373592.4,ENSP00000384182.3	sec1 family domain containing 2
bc_c2415	Canis lupus familiaris,Homo sapiens,Mus musculus	ENSCAFP00000002835.3,ENSMUSP00000036690.5,ENSP00000258538.3,ENSP00000356105.3,ENSMUSP00000083747.6,ENSCAFP00000014952.3	solute carrier family 41 member 2 ,solute carrier family 41, member 2 ,solute carrier family 41 member 2 ,solute carrier family 41 member 1 ,solute carrier family 41, member 1 ,solute carrier family 41 member 1
bc_c2441	Canis lupus familiaris	ENSCAFP00000009557.3,ENSCAFP00000009557.3	BRCA2, DNA repair associated
bc_c2442	Homo sapiens,Mus musculus	ENSP00000416287.1,ENSMUSP00000028087.3,ENSP00000362648.4,ENSP00000392147.1	protein phosphatase 6 catalytic subunit ,protein phosphatase 6, catalytic subunit ,protein phosphatase 6 catalytic subunit
bc_c2461	Homo sapiens,Mus musculus	ENSP00000330054.2,ENSP00000330054.2,ENSP00000339053.4,ENSP00000339053.4,ENSP00000339063.7,ENSP00000339063.7,ENSMUSP00000042457.8,ENSMUSP00000042457.8,ENSP00000479055.1,ENSP00000479055.1,ENSP00000479609.1,ENSP00000479609.1,ENSP00000217182.3,ENSP00000217182.3,ENSP00000298049.7,ENSP00000298049.7,ENSMUSP00000054556.7,ENSMUSP00000054556.7,ENSMUSP00000120438.1,ENSMUSP00000116821.1,ENSP00000348651.2,ENS…	eukaryotic translation elongation factor 1 alpha 1 ,eukaryotic translation elongation factor 1 alpha 1 ,eukaryotic translation elongation factor 1 alpha 1 ,eukaryotic translation elongation factor 1 alpha 2 ,eukaryotic translation elongation factor 1 alpha 1 ,eukaryotic translation elongation factor 1 alpha 1 ,eukaryotic translation elongation factor 1 alpha 1
bc_c2485	Canis lupus familiaris,Homo sapiens,Mus musculus	ENSCAFP00000006436.3,ENSCAFP00000006436.3,ENSP00000391804.1,ENSP00000479973.1,ENSP00000479973.1,ENSP00000260585.7,ENSP00000260585.7,ENSMUSP00000118368.1,ENSCAFP00000008305.4,ENSCAFP00000037775.1	ethanolaminephosphotransferase 1 ,selenoprotein I ,PAF1 homolog, Paf1/RNA polymerase II complex component ,acidic nuclear phosphoprotein 32 family member E
bc_c2511	Canis lupus familiaris,Homo sapiens,Mus musculus	ENSP00000417513.1,ENSMUSP00000143614.1,ENSCAFP00000017098.3,ENSMUSP00000142441.1,ENSP00000350170.3,ENSP00000418097.1,ENSP00000388828.2,ENSMUSP00000143392.1,ENSCAFP00000017077.3,ENSMUSP00000142847.1,ENSMUSP00000001620.8,ENSP00000459230.1	FMR1 autosomal homolog 1 ,fragile X mental retardation gene 1, autosomal homolog ,FMR1 autosomal homolog 1 ,fragile X mental retardation gene 1, autosomal homolog ,FMR1 autosomal homolog 1 ,fragile X mental retardation gene 1, autosomal homolog ,FMR1 autosomal homolog 1 ,fragile X mental retardation gene 1, autosomal homolog ,FMR1 autosomal homolog 2
bc_c2517	Canis lupus familiaris,Homo sapiens,Mus musculus	ENSCAFP00000000678.3,ENSCAFP00000000678.3,ENSCAFP00000038365.1,ENSCAFP00000038365.1,ENSP00000318262.6,ENSP00000318262.6,ENSP00000448182.1,ENSP00000448182.1,ENSP00000420678.2,ENSP00000420678.2,ENSMUSP00000020339.8,ENSMUSP00000020339.8	TBC1 domain family member 15 ,TBC1 domain family, member 15
bc_c2524	Canis lupus familiaris,Homo sapiens,Mus musculus	ENSP00000424576.1,ENSP00000342181.5,ENSCAFP00000003266.3,ENSMUSP00000113312.1,ENSMUSP00000098648.3	signal recognition particle 72 ,Signal recognition particle subunit SRP72 ,signal recognition particle 72
bc_c2539	Canis lupus familiaris,Homo sapiens,Mus musculus	ENSMUSP00000028102.7,ENSP00000393379.1,ENSCAFP00000008392.3,ENSCAFP00000040917.1,ENSMUSP00000151402.1,ENSMUSP00000096775.3,ENSP00000408979.2,ENSCAFP00000000353.4	kinesin family member 5C ,kinesin family member 5A
bc_c2542	Canis lupus familiaris,Homo sapiens	ENSCAFP00000001740.3,ENSCAFP00000032238.2,ENSP00000320939.5	ERCC excision repair 6 like 2
bc_c2553	Canis lupus familiaris	ENSCAFP00000017193.3	toll like receptor 7
bc_c2557	Canis lupus familiaris,Homo sapiens,Mus musculus	ENSMUSP00000075150.4,ENSP00000376037.2,ENSP00000466818.2,ENSP00000246554.2,ENSMUSP00000146959.1,ENSP00000467776.2,ENSCAFP00000005793.3,ENSCAFP00000013663.3	cytochrome c oxidase, subunit VIb polypeptide 1 ,cytochrome c oxidase subunit 6B1 ,cytochrome c oxidase, subunit VIb polypeptide 1 ,cytochrome c oxidase subunit 6B1 ,KIAA1147 ,F-box and WD repeat domain containing 8
bc_c2561	Canis lupus familiaris,Homo sapiens,Mus musculus	ENSCAFP00000038264.1,ENSCAFP00000038264.1,ENSCAFP00000003487.3,ENSCAFP00000003487.3,ENSP00000382260.3,ENSP00000382260.3,ENSP00000385780.2,ENSP00000385780.2,ENSP00000384909.1,ENSP00000384909.1,ENSP00000386066.3,ENSP00000386066.3,ENSP00000385031.1,ENSP00000385031.1,ENSCAFP00000039537.1,ENSCAFP00000039537.1,ENSMUSP00000037900.7,ENSMUSP00000037900.7	diacylglycerol kinase beta ,diacylglycerol kinase, beta
bc_c2562	Canis lupus familiaris,Homo sapiens,Mus musculus	ENSCAFP00000023223.3,ENSP00000484359.2,ENSP00000355501.1,ENSP00000338161.4,ENSP00000482707.1,ENSP00000355502.1,ENSP00000483344.1,ENSP00000355500.1,ENSMUSP00000141793.1,ENSMUSP00000059562.6,ENSMUSP00000141769.1,ENSMUSP00000142131.1	centrosomal protein 170
bc_c2566	Canis lupus familiaris,Homo sapiens,Mus musculus	ENSCAFP00000043162.1,ENSCAFP00000005153.3,ENSCAFP00000037693.1,ENSP00000427288.1,ENSMUSP00000133658.1,ENSP00000275053.4,ENSMUSP00000133800.1,ENSMUSP00000103857.2,ENSCAFP00000043225.1,ENSCAFP00000017539.3,ENSCAFP00000039269.1	MMS22 like, DNA repair protein ,MMS22-like, DNA repair protein ,MMS22 like, DNA repair protein ,MMS22-like, DNA repair protein ,katanin catalytic subunit A1 like 2 ,transmembrane protein 62 ,KIAA2026
bc_c2567	Canis lupus familiaris,Homo sapiens,Mus musculus	ENSP00000298892.5,ENSCAFP00000015786.3,ENSCAFP00000015786.3,ENSMUSP00000072165.5,ENSMUSP00000107195.2,ENSP00000379150.2,ENSP00000391479.1	caprin family member 2
bc_c2588	Canis lupus familiaris	ENSCAFP00000008305.4	PAF1 homolog, Paf1/RNA polymerase II complex component
bc_c2612	Canis lupus familiaris	ENSCAFP00000013039.3	protein kinase C and casein kinase substrate in neurons 3
bc_c2635	Canis lupus familiaris	ENSCAFP00000017193.3	toll like receptor 7
bc_c2638	Canis lupus familiaris,Homo sapiens	ENSCAFP00000011937.3,ENSP00000360372.3	cytochrome P450 2C21 ,cytochrome P450 family 2 subfamily C member 19
bc_c2642	Canis lupus familiaris,Homo sapiens,Mus musculus	ENSP00000394492.1,ENSP00000397654.1,ENSP00000388699.1,ENSP00000410807.1,ENSP00000403089.1,ENSP00000423339.1,ENSCAFP00000018748.3,ENSP00000386397.1,ENSP00000339430.4,ENSP00000392741.1,ENSP00000386522.3,ENSP00000398765.1,ENSMUSP00000107767.1,ENSMUSP00000080410.5,ENSMUSP00000107766.1,ENSP00000386591.1,ENSCAFP00000018734.3,ENSP00000386886.1,ENSP00000386415.1,ENSP00000380308.3,ENSMUSP00000097605.3,ENS…	dynein cytoplasmic 1 intermediate chain 2 ,potassium channel tetramerization domain containing 14 ,SRSF protein kinase 1 ,zinc finger protein 658 ,katanin catalytic subunit A1 like 2 ,serologically defined colon cancer antigen 8 ,KIAA2026 ,inhibitor of CDK, cyclin A1 interacting protein 1 ,transmembrane protein 62 ,protein kinase C and casein kinase substrate in neurons 3
bc_c2651	Canis lupus familiaris	ENSCAFP00000005793.3,ENSCAFP00000013663.3	KIAA1147 ,F-box and WD repeat domain containing 8
bc_c2654	Canis lupus familiaris,Homo sapiens,Mus musculus	ENSCAFP00000007899.4,ENSP00000383143.2,ENSMUSP00000077492.2	SLIT and NTRK like family member 6 ,SLIT and NTRK-like family, member 6
bc_c2683	Canis lupus familiaris	ENSCAFP00000017193.3	toll like receptor 7
bc_c2684	Canis lupus familiaris	ENSCAFP00000001957.3	SRSF protein kinase 1
bc_c2691	Canis lupus familiaris	ENSCAFP00000031628.2,ENSCAFP00000018396.3,ENSCAFP00000006662.3	myosin IIIB ,zinc finger protein 467
bc_c2699	Canis lupus familiaris,Homo sapiens,Mus musculus	ENSP00000448407.1,ENSP00000449332.1,ENSP00000416341.2,ENSP00000378866.2,ENSP00000447927.1,ENSCAFP00000014126.3,ENSMUSP00000074751.2,ENSMUSP00000131665.1,ENSP00000327988.4,ENSP00000394612.2,ENSP00000390680.2	neural EGFL like 2 ,NEL-like 2 ,neural EGFL like 2
bc_c2724	Canis lupus familiaris	ENSCAFP00000039269.1,ENSCAFP00000001957.3,ENSCAFP00000040660.1,ENSCAFP00000038115.1,ENSCAFP00000037978.1,ENSCAFP00000043225.1,ENSCAFP00000041730.1,ENSCAFP00000028891.3,ENSCAFP00000013039.3,ENSCAFP00000017539.3,ENSCAFP00000006662.3	KIAA2026 ,SRSF protein kinase 1 ,zinc finger protein 658 ,potassium channel tetramerization domain containing 14 ,serologically defined colon cancer antigen 8 ,katanin catalytic subunit A1 like 2 ,inhibitor of CDK, cyclin A1 interacting protein 1 ,hematological and neurological expressed 1 like ,protein kinase C and casein kinase substrate in neurons 3 ,transmembrane protein 62 ,zinc finger prote…
bc_c2737	Canis lupus familiaris,Homo sapiens,Mus musculus	ENSMUSP00000121691.1,ENSMUSP00000121691.1,ENSMUSP00000107905.2,ENSMUSP00000107905.2,ENSP00000376431.2,ENSP00000376431.2,ENSMUSP00000074494.2,ENSMUSP00000074494.2,ENSP00000295240.3,ENSP00000295240.3,ENSCAFP00000018122.3	Bardet-Biedl syndrome 5 (human) ,Bardet-Biedl syndrome 5 ,Bardet-Biedl syndrome 5 (human) ,Bardet-Biedl syndrome 5 ,kelch like family member 41
bc_c2752	Canis lupus familiaris	ENSCAFP00000005793.3	KIAA1147
bc_c2757	Canis lupus familiaris,Homo sapiens,Mus musculus	ENSMUSP00000064570.6,ENSP00000370443.3,ENSCAFP00000010949.3	a disintegrin-like and metallopeptidase (reprolysin type) with thrombospondin type 1 motif, 6 ,ADAM metallopeptidase with thrombospondin type 1 motif 6
bc_c2759	Canis lupus familiaris,Homo sapiens,Mus musculus	ENSMUSP00000028843.5,ENSMUSP00000028843.5,ENSMUSP00000099513.3,ENSMUSP00000099513.3,ENSP00000453277.1,ENSP00000453277.1,ENSP00000320239.7,ENSP00000320239.7,ENSCAFP00000022528.3,ENSCAFP00000022528.3,ENSP00000452873.1,ENSP00000452873.1,ENSMUSP00000042184.6,ENSP00000379576.5,ENSP00000366309.1,ENSP00000386127.2,ENSP00000350140.2,ENSMUSP00000074328.5,ENSMUSP00000084857.4,ENSP00000366315.2,ENSP00000379…	transient receptor potential cation channel, subfamily M, member 7 ,transient receptor potential cation channel subfamily M member 7 ,transient receptor potential cation channel, subfamily M, member 3 ,transient receptor potential cation channel subfamily M member 3 ,transient receptor potential cation channel, subfamily M, member 3 ,transient receptor potential cation channel subfamily M member …
bc_c2770	Canis lupus familiaris,Homo sapiens	ENSCAFP00000001864.3,ENSP00000317431.6	ENTH domain containing 1
bc_c2779	Canis lupus familiaris,Homo sapiens,Mus musculus	ENSCAFP00000004717.3,ENSCAFP00000004717.3,ENSP00000405151.2,ENSP00000405151.2,ENSP00000412159.1,ENSP00000412159.1,ENSP00000313122.6,ENSP00000313122.6,ENSP00000347182.2,ENSP00000347182.2,ENSP00000242067.6,ENSP00000242067.6,ENSP00000379433.2,ENSP00000379433.2,ENSMUSP00000122058.1,ENSMUSP00000122058.1,ENSMUSP00000116629.1,ENSMUSP00000116629.1,ENSMUSP00000043042.9,ENSMUSP00000043042.9,ENSMUSP00000120…	Bardet-Biedl syndrome 9 ,Bardet-Biedl syndrome 9 (human) ,Bardet-Biedl syndrome 9
bc_c2799	Canis lupus familiaris	ENSCAFP00000040660.1,ENSCAFP00000039269.1	zinc finger protein 658 ,KIAA2026
bc_c2817	Canis lupus familiaris	ENSCAFP00000017193.3,ENSCAFP00000006662.3,ENSCAFP00000039269.1,ENSCAFP00000013039.3,ENSCAFP00000001957.3,ENSCAFP00000013663.3,ENSCAFP00000031628.2,ENSCAFP00000018396.3,ENSCAFP00000038115.1	toll like receptor 7 ,zinc finger protein 467 ,KIAA2026 ,protein kinase C and casein kinase substrate in neurons 3 ,SRSF protein kinase 1 ,F-box and WD repeat domain containing 8 ,myosin IIIB ,potassium channel tetramerization domain containing 14
bc_c2820	Homo sapiens,Mus musculus	ENSP00000368931.5,ENSMUSP00000072614.6,ENSP00000424876.1,ENSP00000378925.4,ENSP00000423712.1	coiled-coil domain containing 112
bc_c2832	Canis lupus familiaris,Homo sapiens,Mus musculus	ENSCAFP00000016537.3,ENSCAFP00000016537.3,ENSCAFP00000016537.3,ENSP00000263967.3,ENSP00000263967.3,ENSP00000263967.3,ENSMUSP00000103877.1,ENSMUSP00000103877.1,ENSMUSP00000103877.1,ENSMUSP00000029201.7,ENSMUSP00000029201.7,ENSMUSP00000029201.7,ENSMUSP00000103878.1,ENSMUSP00000103878.1,ENSMUSP00000103878.1	phosphatidylinositol-4,5-bisphosphate 3-kinase catalytic subunit alpha ,phosphatidylinositol 3-kinase, catalytic, alpha polypeptide
bc_c2844	Canis lupus familiaris,Homo sapiens,Mus musculus	ENSCAFP00000037743.1,ENSCAFP00000005927.3,ENSP00000346242.4,ENSMUSP00000020886.7,ENSP00000222553.3,ENSCAFP00000013663.3	nicotinamide phosphoribosyltransferase ,F-box and WD repeat domain containing 8
bc_c2859	Canis lupus familiaris	ENSCAFP00000006662.3,ENSCAFP00000013039.3	zinc finger protein 467 ,protein kinase C and casein kinase substrate in neurons 3
bc_c2865	Canis lupus familiaris	ENSCAFP00000039269.1,ENSCAFP00000039233.1	KIAA2026 ,pleckstrin homology domain containing S1
bc_c2882	Canis lupus familiaris	ENSCAFP00000017193.3,ENSCAFP00000030795.2,ENSCAFP00000005793.3,ENSCAFP00000020113.3,ENSCAFP00000013663.3,ENSCAFP00000008305.4,ENSCAFP00000006662.3	toll like receptor 7 ,choline phosphotransferase 1 ,KIAA1147 ,tripartite motif containing 69 ,F-box and WD repeat domain containing 8 ,PAF1 homolog, Paf1/RNA polymerase II complex component ,zinc finger protein 467
bc_c2885	Canis lupus familiaris	ENSCAFP00000013039.3,ENSCAFP00000001957.3	protein kinase C and casein kinase substrate in neurons 3 ,SRSF protein kinase 1
bc_c2895	Canis lupus familiaris,Mus musculus	ENSCAFP00000043138.1,ENSCAFP00000034643.1,ENSMUSP00000085900.3	XK related 9 ,X-linked Kx blood group related 9
bc_c2903	Canis lupus familiaris	ENSCAFP00000013039.3,ENSCAFP00000001957.3	protein kinase C and casein kinase substrate in neurons 3 ,SRSF protein kinase 1
bc_c2929	Canis lupus familiaris,Homo sapiens,Mus musculus	ENSP00000462055.1,ENSMUSP00000066948.5,ENSP00000464305.1,ENSP00000464741.1,ENSCAFP00000027140.3,ENSP00000324527.5,ENSMUSP00000037819.7	myosin ID
bc_c2932	Canis lupus familiaris,Homo sapiens,Mus musculus	ENSMUSP00000042646.5,ENSMUSP00000128387.2,ENSCAFP00000010795.3,ENSP00000360731.1,ENSP00000298068.5,ENSP00000401023.1	HECT domain containing 2 ,HECT domain E3 ubiquitin protein ligase 2
bc_c2939	Canis lupus familiaris,Homo sapiens,Mus musculus	ENSCAFP00000015232.3,ENSCAFP00000015232.3,ENSCAFP00000041770.1,ENSCAFP00000041770.1,ENSMUSP00000066911.8,ENSMUSP00000085985.5,ENSP00000445606.2,ENSP00000445606.2,ENSP00000354878.5,ENSP00000354878.5,ENSMUSP00000097877.4,ENSP00000354851.3,ENSP00000354851.3,ENSP00000490369.1,ENSP00000490369.1,ENSP00000438075.2,ENSP00000438075.2,ENSCAFP00000015167.5,ENSCAFP00000015167.5,ENSMUSP00000104911.2,ENSMUSP00…	kinesin family member 21A ,kinesin family member 21B ,kinesin family member 21A
bc_c2947	Canis lupus familiaris,Homo sapiens,Mus musculus	ENSP00000454847.1,ENSP00000395109.3,ENSCAFP00000016147.3,ENSP00000350377.4,ENSMUSP00000078302.5,ENSP00000426294.3,ENSP00000426417.1,ENSP00000431075.1,ENSCAFP00000011829.3,ENSP00000426438.1,ENSP00000423410.1,ENSCAFP00000011838.3,ENSP00000391639.2,ENSP00000308957.8,ENSP00000424126.1,ENSMUSP00000105212.2,ENSMUSP00000118958.1	multiple C2 and transmembrane domain containing 2 ,multiple C2 domains, transmembrane 2 ,multiple C2 and transmembrane domain containing 1 ,multiple C2 domains, transmembrane 1
bc_c2953	Canis lupus familiaris,Homo sapiens,Mus musculus	ENSMUSP00000134680.1,ENSCAFP00000008748.3,ENSP00000487983.1,ENSP00000431050.1,ENSMUSP00000113076.1,ENSMUSP00000113627.2,ENSP00000487692.1,ENSP00000382727.3,ENSP00000488698.1,ENSP00000429066.1,ENSP00000488605.1,ENSP00000427735.1,ENSP00000484817.1,ENSP00000369238.4,ENSP00000488417.1,ENSP00000405978.2,ENSP00000483377.1,ENSP00000429422.1	a disintegrin and metallopeptidase domain 32 ,ADAM metallopeptidase domain 32 ,a disintegrin and metallopeptidase domain 32 ,ADAM metallopeptidase domain 32
bc_c2960	Canis lupus familiaris,Homo sapiens	ENSCAFP00000020583.3,ENSCAFP00000020581.3,ENSP00000352071.4,ENSP00000379863.3,ENSP00000403885.2,ENSP00000444071.1	CD163 molecule
bc_c2964	Canis lupus familiaris,Homo sapiens,Mus musculus	ENSCAFP00000027471.3,ENSP00000380317.2,ENSP00000346148.3,ENSMUSP00000063166.8,ENSCAFP00000027993.3,ENSP00000481378.1,ENSP00000360290.4,ENSMUSP00000030243.7	protein kinase AMP-activated catalytic subunit alpha 1 ,protein kinase, AMP-activated, alpha 1 catalytic subunit ,protein kinase AMP-activated catalytic subunit alpha 2 ,protein kinase, AMP-activated, alpha 2 catalytic subunit
bc_c2966	Canis lupus familiaris,Homo sapiens	ENSCAFP00000014536.3,ENSP00000264790.2,ENSP00000378431.1	multimerin 1
bc_c2991	Canis lupus familiaris,Homo sapiens,Mus musculus	ENSCAFP00000039491.1,ENSP00000334431.6,ENSCAFP00000039018.1,ENSCAFP00000003183.3,ENSP00000326514.7,ENSP00000370695.2,ENSMUSP00000046719.6,ENSMUSP00000084373.4,ENSMUSP00000109121.1	exocyst complex component 1
bc_c2997	Canis lupus familiaris,Homo sapiens,Mus musculus	ENSCAFP00000042582.1,ENSCAFP00000015511.3,ENSP00000386260.1,ENSP00000311273.6,ENSMUSP00000068738.7,ENSMUSP00000140430.1,ENSMUSP00000092571.5	dynein axonemal heavy chain 7 ,dynein, axonemal, heavy chain 7B ,dynein, axonemal, heavy chain 7C ,dynein, axonemal, heavy chain 7A
bc_c3007	Canis lupus familiaris,Homo sapiens,Mus musculus	ENSCAFP00000042933.1,ENSP00000376430.1,ENSP00000394014.2,ENSCAFP00000016743.3,ENSP00000397552.2,ENSMUSP00000029214.7,ENSP00000160382.5,ENSMUSP00000119356.1,ENSCAFP00000021112.3	actin like 6A ,actin-like 6A ,actin like 6B ,actin-like 6B ,actin like 6B
bc_c3009	Canis lupus familiaris	ENSCAFP00000006662.3	zinc finger protein 467
bc_c3018	Canis lupus familiaris	ENSCAFP00000001957.3,ENSCAFP00000013039.3,ENSCAFP00000006662.3,ENSCAFP00000037978.1,ENSCAFP00000038115.1,ENSCAFP00000030795.2,ENSCAFP00000039269.1,ENSCAFP00000040660.1,ENSCAFP00000041730.1	SRSF protein kinase 1 ,protein kinase C and casein kinase substrate in neurons 3 ,zinc finger protein 467 ,serologically defined colon cancer antigen 8 ,potassium channel tetramerization domain containing 14 ,choline phosphotransferase 1 ,KIAA2026 ,zinc finger protein 658 ,inhibitor of CDK, cyclin A1 interacting protein 1
bc_c3027	Canis lupus familiaris,Homo sapiens	ENSP00000396612.1,ENSCAFP00000013487.3,ENSP00000387239.1	polypeptide N-acetylgalactosaminyltransferase 13
bc_c3034	Canis lupus familiaris,Homo sapiens,Mus musculus	ENSMUSP00000121954.1,ENSMUSP00000133630.1,ENSCAFP00000002215.2,ENSP00000370303.3,ENSMUSP00000102859.1,ENSMUSP00000030110.8,ENSMUSP00000120914.1	zinc finger, DHHC domain containing 21 ,zinc finger DHHC-type containing 21 ,zinc finger, DHHC domain containing 21
bc_c3049	Canis lupus familiaris	ENSCAFP00000017193.3,ENSCAFP00000013039.3,ENSCAFP00000005288.3,ENSCAFP00000001957.3,ENSCAFP00000006662.3,ENSCAFP00000037978.1,ENSCAFP00000030795.2	toll like receptor 7 ,protein kinase C and casein kinase substrate in neurons 3 ,calcium dependent secretion activator 2 ,SRSF protein kinase 1 ,zinc finger protein 467 ,serologically defined colon cancer antigen 8 ,choline phosphotransferase 1
bc_c3069	Canis lupus familiaris,Homo sapiens,Mus musculus	ENSMUSP00000124851.1,ENSMUSP00000054782.8,ENSMUSP00000081998.3,ENSP00000298198.4,ENSCAFP00000008246.3	phosphoglucomutase 2-like 1 ,phosphoglucomutase 2 like 1
bc_c3077	Canis lupus familiaris	ENSCAFP00000043225.1,ENSCAFP00000030068.3,ENSCAFP00000039269.1,ENSCAFP00000005288.3	katanin catalytic subunit A1 like 2 ,mitochondrial ribosome recycling factor ,KIAA2026 ,calcium dependent secretion activator 2
bc_c3079	Canis lupus familiaris	ENSCAFP00000001957.3,ENSCAFP00000017193.3,ENSCAFP00000013039.3,ENSCAFP00000038115.1	SRSF protein kinase 1 ,toll like receptor 7 ,protein kinase C and casein kinase substrate in neurons 3 ,potassium channel tetramerization domain containing 14
bc_c3089	Canis lupus familiaris,Homo sapiens	ENSCAFP00000017213.3,ENSP00000295605.2,ENSP00000295605.2,ENSP00000417085.1,ENSP00000417085.1	solute carrier family 15 member 2
bc_c3103	Canis lupus familiaris	ENSCAFP00000006662.3	zinc finger protein 467
bc_c3114	Canis lupus familiaris,Homo sapiens,Mus musculus	ENSCAFP00000002807.2,ENSP00000384433.1,ENSP00000368472.3,ENSMUSP00000103690.2,ENSMUSP00000030148.5	kinesin family member 24
bc_c3120	Canis lupus familiaris,Homo sapiens,Mus musculus	ENSCAFP00000033136.1,ENSP00000400580.1,ENSCAFP00000033137.2,ENSP00000338624.4,ENSCAFP00000008370.3,ENSCAFP00000037378.1,ENSMUSP00000096907.3,ENSMUSP00000039546.2,ENSMUSP00000105706.2	taspase 1 ,taspase, threonine aspartase 1
bc_c3123	Canis lupus familiaris	ENSCAFP00000006662.3,ENSCAFP00000039269.1,ENSCAFP00000013663.3,ENSCAFP00000001957.3,ENSCAFP00000030795.2	zinc finger protein 467 ,KIAA2026 ,F-box and WD repeat domain containing 8 ,SRSF protein kinase 1 ,choline phosphotransferase 1
bc_c3145	Canis lupus familiaris,Homo sapiens,Mus musculus	ENSCAFP00000036983.1,ENSCAFP00000002222.3,ENSCAFP00000041848.1,ENSP00000415331.2,ENSP00000333363.7,ENSP00000352312.3,ENSMUSP00000127878.1,ENSP00000265104.4,ENSMUSP00000069751.6,ENSCAFP00000014558.3,ENSCAFP00000014541.4,ENSCAFP00000041254.1	dynein axonemal heavy chain 8 ,dynein, axonemal, heavy chain 8 ,dynein axonemal heavy chain 5 ,dynein, axonemal, heavy chain 5 ,dynein axonemal heavy chain 5
bc_c3153	Canis lupus familiaris	ENSCAFP00000008305.4,ENSCAFP00000005793.3,ENSCAFP00000020113.3,ENSCAFP00000013663.3	PAF1 homolog, Paf1/RNA polymerase II complex component ,KIAA1147 ,tripartite motif containing 69 ,F-box and WD repeat domain containing 8
bc_c3175	Canis lupus familiaris,Homo sapiens,Mus musculus	ENSCAFP00000012039.3,ENSP00000427296.1,ENSP00000393776.2,ENSMUSP00000105030.1,ENSMUSP00000137422.1,ENSMUSP00000042959.8,ENSMUSP00000096883.4	FCH domain only 2
bc_c3177	Canis lupus familiaris,Homo sapiens,Mus musculus	ENSP00000435079.1,ENSCAFP00000006296.3,ENSCAFP00000035561.2,ENSP00000434635.1,ENSP00000432111.2,ENSP00000433537.2,ENSP00000435527.1,ENSP00000479457.1,ENSP00000431946.3,ENSP00000298050.3,ENSMUSP00000121526.1,ENSMUSP00000111256.3,ENSMUSP00000111255.1,ENSMUSP00000039912.6	deuterosome assembly protein 1
bc_c3196	Canis lupus familiaris,Homo sapiens,Mus musculus	ENSCAFP00000019761.3,ENSCAFP00000019761.3,ENSP00000363536.3,ENSP00000363536.3,ENSP00000264377.3,ENSP00000264377.3,ENSMUSP00000109742.1,ENSMUSP00000109742.1,ENSMUSP00000084633.3,ENSMUSP00000084633.3,ENSMUSP00000139862.1,ENSMUSP00000139862.1	ADAM metallopeptidase domain 23 ,a disintegrin and metallopeptidase domain 23
bc_c3208	Canis lupus familiaris,Homo sapiens,Mus musculus	ENSP00000345799.3,ENSMUSP00000124753.1,ENSCAFP00000001127.3,ENSMUSP00000124195.1,ENSP00000297405.5,ENSCAFP00000001133.3,ENSP00000412263.2,ENSMUSP00000098235.3,ENSMUSP00000124775.1,ENSP00000341558.3	CUB and Sushi multiple domains 3
bc_c3212	Canis lupus familiaris	ENSCAFP00000008305.4	PAF1 homolog, Paf1/RNA polymerase II complex component
bc_c3221	Canis lupus familiaris,Homo sapiens,Mus musculus	ENSMUSP00000061836.7,ENSCAFP00000005893.4,ENSP00000377862.3	FAT atypical cadherin 4
bc_c3226	Canis lupus familiaris,Homo sapiens,Mus musculus	ENSCAFP00000023348.3,ENSCAFP00000023348.3,ENSP00000355469.3,ENSP00000355469.3,ENSP00000355470.4,ENSP00000355470.4,ENSMUSP00000048205.8,ENSMUSP00000048205.8	consortin, connexin sorting protein
bc_c3248	Canis lupus familiaris	ENSCAFP00000017193.3	toll like receptor 7
bc_c3249	Canis lupus familiaris,Homo sapiens,Mus musculus	ENSCAFP00000037636.1,ENSCAFP00000036327.1,ENSP00000375988.1,ENSP00000375988.1,ENSP00000422930.2,ENSP00000422930.2,ENSP00000343581.1,ENSP00000343581.1,ENSP00000431265.1,ENSCAFP00000036865.1,ENSCAFP00000042561.1,ENSP00000270001.6,ENSMUSP00000076960.7,ENSMUSP00000146913.1,ENSMUSP00000146824.1	ZFP30 zinc finger protein ,ZFP82 zinc finger protein ,ZFP14 zinc finger protein ,zinc finger protein 14
bc_c3250	Canis lupus familiaris	ENSCAFP00000002446.3	DMRT like family A1
bc_c3252	Canis lupus familiaris	ENSCAFP00000009638.3,ENSCAFP00000009638.3,ENSCAFP00000009638.3,ENSCAFP00000032498.2,ENSCAFP00000032498.2,ENSCAFP00000009639.2,ENSCAFP00000009639.2	Werner syndrome RecQ like helicase
bc_c3270	Canis lupus familiaris	ENSCAFP00000017193.3,ENSCAFP00000031628.2,ENSCAFP00000018396.3	toll like receptor 7 ,myosin IIIB
bc_c3292	Canis lupus familiaris,Homo sapiens,Mus musculus	ENSCAFP00000037117.1,ENSCAFP00000040810.1,ENSMUSP00000142440.1,ENSMUSP00000142498.1,ENSMUSP00000143365.1,ENSMUSP00000101659.1,ENSCAFP00000037251.1,ENSP00000035383.5,ENSP00000309245.4,ENSCAFP00000009373.3	leucine rich repeat containing 7 ,tripartite motif-containing protein 6
bc_c3296	Canis lupus familiaris	ENSCAFP00000041644.1	solute carrier family 2 member 9
bc_c3300	Canis lupus familiaris,Homo sapiens,Mus musculus	ENSCAFP00000031064.2,ENSP00000431040.1,ENSP00000429039.1,ENSP00000411177.3,ENSMUSP00000020820.1	mitochondrial ribosomal protein L22
bc_c3308	Canis lupus familiaris,Homo sapiens,Mus musculus	ENSP00000455295.1,ENSCAFP00000013952.3,ENSCAFP00000041439.1,ENSP00000480698.1,ENSP00000456534.1,ENSP00000457889.1,ENSP00000369257.3,ENSP00000262135.4,ENSMUSP00000042702.7	RPGRIP1 like ,Rpgrip1-like
bc_c3309	Canis lupus familiaris	ENSCAFP00000038034.1	chromosome 1 open reading frame 141
bc_c3333	Canis lupus familiaris,Homo sapiens,Mus musculus	ENSP00000463791.1,ENSP00000463791.1,ENSCAFP00000026892.4,ENSCAFP00000026892.4,ENSMUSP00000025270.6,ENSMUSP00000025270.6,ENSP00000462548.1,ENSP00000462548.1,ENSP00000463660.1,ENSP00000463660.1,ENSP00000341874.3,ENSP00000341874.3,ENSCAFP00000020113.3	RIO kinase 3 ,tripartite motif containing 69
bc_c3337	Canis lupus familiaris,Homo sapiens,Mus musculus	ENSP00000416504.2,ENSP00000378624.3,ENSP00000362804.4,ENSP00000277817.6,ENSCAFP00000019873.3,ENSCAFP00000019882.3,ENSMUSP00000151886.1,ENSMUSP00000020258.8	HECT and RLD domain containing E3 ubiquitin protein ligase 4 ,hect domain and RLD 4
bc_c3338	Canis lupus familiaris	ENSCAFP00000039269.1	KIAA2026
bc_c3345	Canis lupus familiaris,Homo sapiens	ENSCAFP00000011401.3,ENSP00000226840.4,ENSP00000423341.1,ENSP00000336808.4,ENSP00000423190.1	aminoadipate aminotransferase
bc_c3347	Canis lupus familiaris	ENSCAFP00000023250.3,ENSCAFP00000023250.3,ENSCAFP00000023250.3	chromosome 1 open reading frame 101
bc_c3349	Canis lupus familiaris	ENSCAFP00000020113.3,ENSCAFP00000017193.3	tripartite motif containing 69 ,toll like receptor 7
bc_c3353	Canis lupus familiaris	ENSCAFP00000006662.3	zinc finger protein 467
bc_c3354	Canis lupus familiaris	ENSCAFP00000008305.4	PAF1 homolog, Paf1/RNA polymerase II complex component
bc_c3364	Homo sapiens,Mus musculus	ENSP00000374348.3,ENSP00000371803.3,ENSMUSP00000106315.1,ENSMUSP00000082503.5,ENSP00000302647.6,ENSMUSP00000151498.1,ENSP00000490119.1,ENSP00000451877.1,ENSMUSP00000151857.1	Ral GTPase activating protein catalytic alpha subunit 1 ,Ral GTPase activating protein, alpha subunit 1 ,Ral GTPase activating protein catalytic alpha subunit 1 ,Ral GTPase activating protein, alpha subunit 1 ,Ral GTPase activating protein catalytic alpha subunit 1 ,Ral GTPase activating protein, alpha subunit 1
bc_c3388	Canis lupus familiaris	ENSCAFP00000017193.3	toll like receptor 7
bc_c3406	Canis lupus familiaris,Homo sapiens,Mus musculus	ENSP00000406171.2,ENSCAFP00000019873.3,ENSCAFP00000019882.3,ENSP00000416504.2,ENSP00000362804.4,ENSP00000378624.3,ENSP00000277817.6,ENSMUSP00000151886.1,ENSMUSP00000020258.8	HECT and RLD domain containing E3 ubiquitin protein ligase 4 ,hect domain and RLD 4
bc_c3413	Canis lupus familiaris	ENSCAFP00000040660.1,ENSCAFP00000039269.1,ENSCAFP00000043225.1,ENSCAFP00000038115.1,ENSCAFP00000041730.1,ENSCAFP00000037978.1,ENSCAFP00000001957.3,ENSCAFP00000017539.3,ENSCAFP00000006662.3,ENSCAFP00000013039.3,ENSCAFP00000028891.3,ENSCAFP00000005288.3	zinc finger protein 658 ,KIAA2026 ,katanin catalytic subunit A1 like 2 ,potassium channel tetramerization domain containing 14 ,inhibitor of CDK, cyclin A1 interacting protein 1 ,serologically defined colon cancer antigen 8 ,SRSF protein kinase 1 ,transmembrane protein 62 ,zinc finger protein 467 ,protein kinase C and casein kinase substrate in neurons 3 ,hematological and neurological expressed …
bc_c3414	Canis lupus familiaris,Homo sapiens,Mus musculus	ENSP00000477882.1,ENSCAFP00000040459.1,ENSCAFP00000006752.4,ENSP00000258654.8,ENSMUSP00000045016.7	component of oligomeric golgi complex 3
bc_c3421	Homo sapiens	ENSP00000489882.1,ENSP00000359404.5,ENSP00000490913.1,ENSP00000490161.1	KIAA1107 ,BTB domain containing 8
bc_c3425	Canis lupus familiaris	ENSCAFP00000037775.1,ENSCAFP00000008305.4	acidic nuclear phosphoprotein 32 family member E ,PAF1 homolog, Paf1/RNA polymerase II complex component
bc_c3433	Canis lupus familiaris,Homo sapiens,Mus musculus	ENSP00000263967.3,ENSP00000263967.3,ENSCAFP00000016537.3,ENSCAFP00000016537.3,ENSMUSP00000103877.1,ENSMUSP00000103877.1,ENSMUSP00000029201.7,ENSMUSP00000029201.7,ENSMUSP00000103878.1,ENSMUSP00000103878.1	phosphatidylinositol-4,5-bisphosphate 3-kinase catalytic subunit alpha ,phosphatidylinositol 3-kinase, catalytic, alpha polypeptide
bc_c3440	Canis lupus familiaris	ENSCAFP00000038115.1,ENSCAFP00000001957.3,ENSCAFP00000040660.1,ENSCAFP00000037978.1,ENSCAFP00000041730.1,ENSCAFP00000039269.1,ENSCAFP00000017539.3,ENSCAFP00000043225.1,ENSCAFP00000013039.3,ENSCAFP00000006662.3	potassium channel tetramerization domain containing 14 ,SRSF protein kinase 1 ,zinc finger protein 658 ,serologically defined colon cancer antigen 8 ,inhibitor of CDK, cyclin A1 interacting protein 1 ,KIAA2026 ,transmembrane protein 62 ,katanin catalytic subunit A1 like 2 ,protein kinase C and casein kinase substrate in neurons 3 ,zinc finger protein 467
bc_c3459	Canis lupus familiaris	ENSCAFP00000039269.1,ENSCAFP00000038115.1,ENSCAFP00000040660.1,ENSCAFP00000037978.1,ENSCAFP00000043225.1,ENSCAFP00000041730.1,ENSCAFP00000001957.3,ENSCAFP00000028891.3,ENSCAFP00000017539.3,ENSCAFP00000005288.3,ENSCAFP00000013039.3	KIAA2026 ,potassium channel tetramerization domain containing 14 ,zinc finger protein 658 ,serologically defined colon cancer antigen 8 ,katanin catalytic subunit A1 like 2 ,inhibitor of CDK, cyclin A1 interacting protein 1 ,SRSF protein kinase 1 ,hematological and neurological expressed 1 like ,transmembrane protein 62 ,calcium dependent secretion activator 2 ,protein kinase C and casein kinase …
bc_c3460	Canis lupus familiaris,Homo sapiens,Mus musculus	ENSCAFP00000039485.1,ENSCAFP00000018743.3,ENSMUSP00000107509.1,ENSMUSP00000098402.2,ENSMUSP00000052776.6,ENSP00000437806.1,ENSP00000441888.1,ENSP00000442388.1,ENSP00000281172.5,ENSP00000441867.1	epidermal growth factor receptor pathway substrate 8
bc_c3476	Canis lupus familiaris,Homo sapiens,Mus musculus	ENSCAFP00000003171.3,ENSP00000360158.3,ENSP00000341097.4,ENSMUSP00000085794.5	polycystic kidney and hepatic disease 1 (autosomal recessive) ,polycystic kidney and hepatic disease 1
bc_c3477	Canis lupus familiaris	ENSCAFP00000005793.3	KIAA1147
bc_c3485	Canis lupus familiaris,Homo sapiens,Mus musculus	ENSCAFP00000041619.1,ENSCAFP00000000701.3,ENSMUSP00000149637.1,ENSMUSP00000150262.1,ENSP00000341887.6,ENSP00000356224.5,ENSP00000396024.1	spectrin repeat containing nuclear envelope protein 1 ,spectrin repeat containing, nuclear envelope 1 ,spectrin repeat containing nuclear envelope protein 1
bc_c3492	Canis lupus familiaris,Homo sapiens	ENSCAFP00000036190.1,ENSCAFP00000036190.1,ENSCAFP00000013075.3,ENSCAFP00000013075.3,ENSP00000316605.5,ENSP00000316605.5	cyclic nucleotide gated channel beta 3
bc_c3493	Homo sapiens,Mus musculus	ENSP00000317985.6,ENSMUSP00000020904.6,ENSP00000261535.3	Rho associated coiled-coil containing protein kinase 2 ,Rho-associated coiled-coil containing protein kinase 2 ,Rho associated coiled-coil containing protein kinase 2
bc_c3498	Canis lupus familiaris	ENSCAFP00000037978.1,ENSCAFP00000039269.1,ENSCAFP00000043225.1,ENSCAFP00000038115.1,ENSCAFP00000001957.3,ENSCAFP00000017539.3	serologically defined colon cancer antigen 8 ,KIAA2026 ,katanin catalytic subunit A1 like 2 ,potassium channel tetramerization domain containing 14 ,SRSF protein kinase 1 ,transmembrane protein 62
bc_c3515	Canis lupus familiaris	ENSCAFP00000040660.1,ENSCAFP00000038115.1,ENSCAFP00000028891.3,ENSCAFP00000037978.1,ENSCAFP00000001957.3,ENSCAFP00000043225.1,ENSCAFP00000013039.3	zinc finger protein 658 ,potassium channel tetramerization domain containing 14 ,hematological and neurological expressed 1 like ,serologically defined colon cancer antigen 8 ,SRSF protein kinase 1 ,katanin catalytic subunit A1 like 2 ,protein kinase C and casein kinase substrate in neurons 3
bc_c3535	Canis lupus familiaris,Homo sapiens,Mus musculus	ENSP00000387313.2,ENSCAFP00000042719.1,ENSP00000411099.2,ENSCAFP00000018459.3,ENSP00000428113.1,ENSP00000354089.3,ENSP00000409222.2,ENSMUSP00000035961.8	tousled like kinase 1 ,tousled-like kinase 1
bc_c3548	Canis lupus familiaris	ENSCAFP00000038034.1	chromosome 1 open reading frame 141
bc_c3550	Canis lupus familiaris,Homo sapiens,Mus musculus	ENSP00000452009.1,ENSMUSP00000054064.4,ENSCAFP00000024031.3,ENSP00000312771.5,ENSP00000438404.1,ENSCAFP00000024029.3,ENSMUSP00000106018.2,ENSP00000417901.1	gephyrin
bc_c3570	Canis lupus familiaris	ENSCAFP00000001957.3,ENSCAFP00000043225.1,ENSCAFP00000040660.1,ENSCAFP00000038115.1,ENSCAFP00000037978.1,ENSCAFP00000041730.1	SRSF protein kinase 1 ,katanin catalytic subunit A1 like 2 ,zinc finger protein 658 ,potassium channel tetramerization domain containing 14 ,serologically defined colon cancer antigen 8 ,inhibitor of CDK, cyclin A1 interacting protein 1
bc_c3600	Canis lupus familiaris,Homo sapiens,Mus musculus	ENSP00000264399.1,ENSP00000378945.1,ENSCAFP00000013072.3,ENSP00000439967.1,ENSMUSP00000124963.1	protein kinase, cGMP-dependent, type II
bc_c3613	Canis lupus familiaris,Homo sapiens,Mus musculus	ENSCAFP00000017123.3,ENSP00000417832.1,ENSP00000419168.1,ENSMUSP00000023535.3,ENSMUSP00000110467.1,ENSP00000377261.3,ENSP00000311505.6	IQ calmodulin-binding motif-containing protein 1 ,IQ motif containing B1 ,IQ calmodulin-binding motif containing 1 ,IQ motif containing B1
bc_c3620	Canis lupus familiaris	ENSCAFP00000005288.3	calcium dependent secretion activator 2
bc_c3624	Homo sapiens,Mus musculus	ENSP00000451176.1,ENSP00000451176.1,ENSP00000442816.1,ENSP00000442816.1,ENSP00000450725.1,ENSP00000450725.1,ENSP00000450544.1,ENSP00000450544.1,ENSP00000452599.1,ENSP00000451708.1,ENSP00000451708.1,ENSP00000404559.2,ENSP00000404559.2,ENSP00000452021.1,ENSP00000452021.1,ENSP00000338095.6,ENSP00000338095.6,ENSP00000450548.1,ENSP00000450548.1,ENSP00000488130.1,ENSP00000488130.1,ENSP00000365370.3,ENS…	heterogeneous nuclear ribonucleoprotein C (C1/C2) ,heterogeneous nuclear ribonucleoprotein C (C1/C2) ,heterogeneous nuclear ribonucleoprotein C-like 1 ,heterogeneous nuclear ribonucleoprotein C (C1/C2) ,heterogeneous nuclear ribonucleoprotein C-like 2 ,heterogeneous nuclear ribonucleoprotein C (C1/C2) ,heterogeneous nuclear ribonucleoprotein C ,heterogeneous nuclear ribonucleoprotein C (C1/C2) ,h…
bc_c3630	Canis lupus familiaris	ENSCAFP00000001957.3,ENSCAFP00000037978.1,ENSCAFP00000038115.1,ENSCAFP00000043225.1,ENSCAFP00000040660.1,ENSCAFP00000041730.1,ENSCAFP00000013039.3,ENSCAFP00000006662.3,ENSCAFP00000017539.3,ENSCAFP00000039269.1,ENSCAFP00000028891.3	SRSF protein kinase 1 ,serologically defined colon cancer antigen 8 ,potassium channel tetramerization domain containing 14 ,katanin catalytic subunit A1 like 2 ,zinc finger protein 658 ,inhibitor of CDK, cyclin A1 interacting protein 1 ,protein kinase C and casein kinase substrate in neurons 3 ,zinc finger protein 467 ,transmembrane protein 62 ,KIAA2026 ,hematological and neurological expressed …
bc_c3643	Canis lupus familiaris	ENSCAFP00000039269.1	KIAA2026
bc_c3650	Canis lupus familiaris	ENSCAFP00000001957.3,ENSCAFP00000038115.1,ENSCAFP00000040660.1,ENSCAFP00000037978.1,ENSCAFP00000041730.1,ENSCAFP00000043225.1,ENSCAFP00000013039.3,ENSCAFP00000039269.1	SRSF protein kinase 1 ,potassium channel tetramerization domain containing 14 ,zinc finger protein 658 ,serologically defined colon cancer antigen 8 ,inhibitor of CDK, cyclin A1 interacting protein 1 ,katanin catalytic subunit A1 like 2 ,protein kinase C and casein kinase substrate in neurons 3 ,KIAA2026
bc_c3651	Canis lupus familiaris	ENSCAFP00000013663.3,ENSCAFP00000037775.1,ENSCAFP00000024715.3	F-box and WD repeat domain containing 8 ,acidic nuclear phosphoprotein 32 family member E ,vacuolar protein sorting 13 homolog C
bc_c3652	Canis lupus familiaris	ENSCAFP00000039269.1,ENSCAFP00000039233.1	KIAA2026 ,pleckstrin homology domain containing S1
bc_c3667	Canis lupus familiaris,Homo sapiens,Mus musculus	ENSMUSP00000121047.1,ENSP00000423476.1,ENSCAFP00000006144.3,ENSP00000243498.5,ENSCAFP00000006143.3,ENSP00000425782.1,ENSP00000368984.3,ENSMUSP00000122189.1,ENSMUSP00000029269.5	exosome component 9
bc_c3669	Canis lupus familiaris	ENSCAFP00000040660.1,ENSCAFP00000038115.1,ENSCAFP00000001957.3,ENSCAFP00000037978.1,ENSCAFP00000017539.3,ENSCAFP00000043225.1,ENSCAFP00000013039.3,ENSCAFP00000039269.1,ENSCAFP00000005288.3,ENSCAFP00000006662.3	zinc finger protein 658 ,potassium channel tetramerization domain containing 14 ,SRSF protein kinase 1 ,serologically defined colon cancer antigen 8 ,transmembrane protein 62 ,katanin catalytic subunit A1 like 2 ,protein kinase C and casein kinase substrate in neurons 3 ,KIAA2026 ,calcium dependent secretion activator 2 ,zinc finger protein 467
bc_c3672	Canis lupus familiaris,Homo sapiens,Mus musculus	ENSMUSP00000122909.1,ENSMUSP00000038894.8,ENSMUSP00000114175.1,ENSMUSP00000121181.1,ENSCAFP00000003369.3,ENSP00000377127.1,ENSP00000386841.1,ENSP00000264968.2,ENSP00000404889.2,ENSCAFP00000039168.1,ENSP00000492331.1,ENSP00000427995.1,ENSP00000491235.1,ENSP00000428764.1,ENSMUSP00000116802.1,ENSP00000491083.1,ENSP00000430723.1,ENSP00000491766.1,ENSP00000338487.5,ENSMUSP00000043346.7,ENSP00000491898…	mannoside acetylglucosaminyltransferase 4, isoenzyme A ,mannosyl (alpha-1,3-)-glycoprotein beta-1,4-N-acetylglucosaminyltransferase, isozyme A ,mannosyl (alpha-1,3-)-glycoprotein beta-1,4-N-acetylglucosaminyltransferase, isozyme B ,mannoside acetylglucosaminyltransferase 4, isoenzyme B ,mannosyl (alpha-1,3-)-glycoprotein beta-1,4-N-acetylglucosaminyltransferase, isozyme B ,mannoside acetylglucosa…
bc_c3677	Canis lupus familiaris,Homo sapiens	ENSCAFP00000039188.1,ENSCAFP00000009768.3,ENSP00000465485.1,ENSP00000389722.1,ENSP00000292928.2,ENSP00000407593.1,ENSP00000410113.1	zinc finger protein 382
bc_c3679	Canis lupus familiaris	ENSCAFP00000001957.3,ENSCAFP00000036424.1,ENSCAFP00000013039.3,ENSCAFP00000006662.3,ENSCAFP00000037978.1,ENSCAFP00000018396.3,ENSCAFP00000031628.2	SRSF protein kinase 1 ,histone cluster 1 H2B family member f ,protein kinase C and casein kinase substrate in neurons 3 ,zinc finger protein 467 ,serologically defined colon cancer antigen 8 ,myosin IIIB
bc_c3685	Canis lupus familiaris	ENSCAFP00000020113.3,ENSCAFP00000008305.4,ENSCAFP00000030795.2,ENSCAFP00000031628.2,ENSCAFP00000018396.3,ENSCAFP00000013663.3	tripartite motif containing 69 ,PAF1 homolog, Paf1/RNA polymerase II complex component ,choline phosphotransferase 1 ,myosin IIIB ,myosin IIIB ,F-box and WD repeat domain containing 8
bc_c3687	Canis lupus familiaris,Homo sapiens,Mus musculus	ENSCAFP00000025638.3,ENSP00000240316.4,ENSMUSP00000047588.5,ENSMUSP00000103530.3	coilin
bc_c3689	Canis lupus familiaris,Homo sapiens,Mus musculus	ENSMUSP00000113921.2,ENSMUSP00000113921.2,ENSMUSP00000113921.2,ENSMUSP00000113921.2,ENSP00000423772.1,ENSP00000423772.1,ENSP00000423772.1,ENSP00000423772.1,ENSP00000370493.2,ENSP00000370493.2,ENSP00000370493.2,ENSP00000370493.2,ENSMUSP00000022204.9,ENSMUSP00000022204.9,ENSMUSP00000022204.9,ENSMUSP00000022204.9,ENSP00000385622.3,ENSP00000385622.3,ENSP00000385622.3,ENSP00000385622.3,ENSP00000385000…	kinesin family member 2A ,kinesin family member 2B ,kinesin family member 2C ,kinesin family member 2A
bc_c3691	Canis lupus familiaris,Homo sapiens	ENSP00000365630.3,ENSCAFP00000002105.3	RAS and EF-hand domain containing
bc_c3694	Canis lupus familiaris,Homo sapiens,Mus musculus	ENSCAFP00000011751.3,ENSP00000351596.2,ENSMUSP00000089045.3	tetratricopeptide repeat domain 37
bc_c3701	Canis lupus familiaris,Homo sapiens,Mus musculus	ENSMUSP00000102381.3,ENSP00000263168.3,ENSP00000354947.2,ENSCAFP00000005070.3,ENSMUSP00000015877.7,ENSP00000395395.1,ENSP00000485993.1,ENSMUSP00000142606.1	capping protein (actin filament) muscle Z-line, alpha 1 ,capping actin protein of muscle Z-line alpha subunit 1 ,capping actin protein of muscle Z-line alpha subunit 2 ,F-actin-capping protein subunit alpha-2 ,capping protein (actin filament) muscle Z-line, alpha 2 ,capping actin protein of muscle Z-line alpha subunit 2 ,capping protein (actin filament) muscle Z-line, alpha 1
bc_c3706	Canis lupus familiaris,Homo sapiens,Mus musculus	ENSCAFP00000041249.1,ENSCAFP00000038732.1,ENSMUSP00000059385.6,ENSCAFP00000040036.1,ENSP00000282516.8,ENSCAFP00000027596.3,ENSP00000406266.2	NIPBL, cohesin loading factor ,Nipped-B homolog (Drosophila) ,NIPBL, cohesin loading factor
bc_c3718	Canis lupus familiaris,Homo sapiens,Mus musculus	ENSP00000382668.3,ENSMUSP00000124477.1,ENSCAFP00000018853.2,ENSP00000363463.4,ENSMUSP00000030628.7	transmembrane protein 57 ,macoilin ,transmembrane protein 57
bc_c3726	Homo sapiens,Mus musculus	ENSP00000359160.2,ENSMUSP00000047320.4	tRNA methyltransferase 13 homolog ,tRNA methyltransferase 13
bc_c3727	Canis lupus familiaris,Homo sapiens	ENSCAFP00000018210.3,ENSP00000416190.1,ENSP00000438348.1,ENSP00000440154.1	solute carrier organic anion transporter family member 1A2
bc_c3728	Canis lupus familiaris	ENSCAFP00000017193.3,ENSCAFP00000030795.2,ENSCAFP00000006662.3,ENSCAFP00000013039.3,ENSCAFP00000031628.2,ENSCAFP00000018396.3,ENSCAFP00000013663.3,ENSCAFP00000020113.3,ENSCAFP00000038115.1,ENSCAFP00000037978.1,ENSCAFP00000005793.3,ENSCAFP00000008305.4,ENSCAFP00000005288.3	toll like receptor 7 ,choline phosphotransferase 1 ,zinc finger protein 467 ,protein kinase C and casein kinase substrate in neurons 3 ,myosin IIIB ,F-box and WD repeat domain containing 8 ,tripartite motif containing 69 ,potassium channel tetramerization domain containing 14 ,serologically defined colon cancer antigen 8 ,KIAA1147 ,PAF1 homolog, Paf1/RNA polymerase II complex component ,calcium d…
bc_c3729	Canis lupus familiaris,Homo sapiens,Mus musculus	ENSCAFP00000014470.2,ENSP00000317170.2,ENSP00000486687.1,ENSMUSP00000057223.3	tigger transposable element derived 2
bc_c3745	Canis lupus familiaris	ENSCAFP00000038115.1,ENSCAFP00000001957.3,ENSCAFP00000040660.1,ENSCAFP00000037978.1,ENSCAFP00000017539.3,ENSCAFP00000043225.1	potassium channel tetramerization domain containing 14 ,SRSF protein kinase 1 ,zinc finger protein 658 ,serologically defined colon cancer antigen 8 ,transmembrane protein 62 ,katanin catalytic subunit A1 like 2
bc_c3765	Canis lupus familiaris	ENSCAFP00000017193.3,ENSCAFP00000020113.3,ENSCAFP00000005793.3,ENSCAFP00000006662.3	toll like receptor 7 ,tripartite motif containing 69 ,KIAA1147 ,zinc finger protein 467
bc_c3766	Canis lupus familiaris,Homo sapiens,Mus musculus	ENSCAFP00000014137.3,ENSCAFP00000014137.3,ENSCAFP00000014137.3,ENSP00000376524.1,ENSP00000376524.1,ENSP00000376524.1,ENSP00000283243.7,ENSP00000283243.7,ENSP00000283243.7,ENSMUSP00000108144.3,ENSMUSP00000108144.3	phospholipase A2 receptor 1
bc_c3771	Canis lupus familiaris	ENSCAFP00000040660.1,ENSCAFP00000017539.3,ENSCAFP00000001957.3,ENSCAFP00000037978.1,ENSCAFP00000039269.1,ENSCAFP00000038115.1	zinc finger protein 658 ,transmembrane protein 62 ,SRSF protein kinase 1 ,serologically defined colon cancer antigen 8 ,KIAA2026 ,potassium channel tetramerization domain containing 14
bc_c3798	Canis lupus familiaris	ENSCAFP00000017193.3,ENSCAFP00000018396.3,ENSCAFP00000031628.2	toll like receptor 7 ,myosin IIIB ,myosin IIIB
bc_c3803	Canis lupus familiaris,Homo sapiens,Mus musculus	ENSP00000388506.1,ENSP00000320566.5,ENSCAFP00000005192.3,ENSMUSP00000111047.1,ENSMUSP00000031680.3	inhibitor of growth family member 3 ,inhibitor of growth family, member 3
bc_c3819	Canis lupus familiaris	ENSCAFP00000006503.3	NADPH oxidase 4
bc_c3822	Canis lupus familiaris	ENSCAFP00000038115.1,ENSCAFP00000040660.1,ENSCAFP00000037978.1,ENSCAFP00000039269.1,ENSCAFP00000043225.1,ENSCAFP00000041730.1,ENSCAFP00000028891.3,ENSCAFP00000013039.3,ENSCAFP00000017539.3	potassium channel tetramerization domain containing 14 ,zinc finger protein 658 ,serologically defined colon cancer antigen 8 ,KIAA2026 ,katanin catalytic subunit A1 like 2 ,inhibitor of CDK, cyclin A1 interacting protein 1 ,hematological and neurological expressed 1 like ,protein kinase C and casein kinase substrate in neurons 3 ,transmembrane protein 62
bc_c3823	Canis lupus familiaris,Homo sapiens,Mus musculus	ENSCAFP00000024715.3,ENSCAFP00000024715.3,ENSMUSP00000077040.5,ENSMUSP00000077040.5,ENSMUSP00000149778.1,ENSMUSP00000149778.1,ENSP00000379235.3,ENSP00000379235.3,ENSP00000379233.4,ENSP00000379233.4,ENSP00000249837.3,ENSP00000249837.3,ENSP00000261517.5,ENSP00000261517.5	vacuolar protein sorting 13 homolog C ,vacuolar protein sorting 13C ,vacuolar protein sorting 13 homolog C
bc_c3836	Canis lupus familiaris	ENSCAFP00000040660.1	zinc finger protein 658
bc_c3837	Canis lupus familiaris,Homo sapiens,Mus musculus	ENSP00000474595.1,ENSP00000474595.1,ENSP00000474880.1,ENSP00000474880.1,ENSP00000474880.1,ENSCAFP00000018198.3,ENSCAFP00000018198.3,ENSCAFP00000018198.3,ENSP00000263461.5,ENSP00000263461.5,ENSP00000263461.5,ENSMUSP00000146236.1,ENSMUSP00000146236.1,ENSMUSP00000081567.5,ENSMUSP00000081567.5,ENSMUSP00000081567.5	WD repeat domain 11
bc_c3839	Canis lupus familiaris,Homo sapiens,Mus musculus	ENSCAFP00000042895.1,ENSCAFP00000008295.3,ENSP00000334379.7,ENSP00000323339.7,ENSMUSP00000062637.7,ENSMUSP00000095859.4,ENSMUSP00000113360.2	C2 calcium dependent domain containing 3 ,C2 calcium-dependent domain containing 3
bc_c3842	Canis lupus familiaris,Homo sapiens,Mus musculus	ENSMUSP00000127270.1,ENSP00000365208.1,ENSMUSP00000126079.1,ENSMUSP00000022038.7,ENSP00000354972.5,ENSCAFP00000001931.3,ENSMUSP00000128097.1	N(alpha)-acetyltransferase 35, NatC auxiliary subunit
bc_c3862	Canis lupus familiaris	ENSCAFP00000037940.1,ENSCAFP00000013663.3	ankyrin repeat and SOCS box containing 9 ,F-box and WD repeat domain containing 8
bc_c3863	Canis lupus familiaris	ENSCAFP00000040660.1,ENSCAFP00000001957.3	zinc finger protein 658 ,SRSF protein kinase 1
bc_c3870	Canis lupus familiaris,Homo sapiens,Mus musculus	ENSMUSP00000119186.1,ENSCAFP00000024698.3,ENSP00000296953.2,ENSMUSP00000059102.7,ENSMUSP00000114274.1	CREB3 regulatory factor
bc_c3878	Canis lupus familiaris	ENSCAFP00000013039.3	protein kinase C and casein kinase substrate in neurons 3
bc_c3887	Canis lupus familiaris	ENSCAFP00000008305.4,ENSCAFP00000006662.3,ENSCAFP00000013663.3	PAF1 homolog, Paf1/RNA polymerase II complex component ,zinc finger protein 467 ,F-box and WD repeat domain containing 8
bc_c3937	Canis lupus familiaris	ENSCAFP00000001957.3,ENSCAFP00000038115.1,ENSCAFP00000043225.1,ENSCAFP00000040660.1,ENSCAFP00000037978.1,ENSCAFP00000039269.1,ENSCAFP00000041730.1,ENSCAFP00000017539.3,ENSCAFP00000013039.3	SRSF protein kinase 1 ,potassium channel tetramerization domain containing 14 ,katanin catalytic subunit A1 like 2 ,zinc finger protein 658 ,serologically defined colon cancer antigen 8 ,KIAA2026 ,inhibitor of CDK, cyclin A1 interacting protein 1 ,transmembrane protein 62 ,protein kinase C and casein kinase substrate in neurons 3
bc_c3953	Canis lupus familiaris	ENSCAFP00000043225.1,ENSCAFP00000038115.1,ENSCAFP00000037978.1,ENSCAFP00000040660.1,ENSCAFP00000039269.1,ENSCAFP00000041730.1,ENSCAFP00000001957.3,ENSCAFP00000013039.3,ENSCAFP00000028891.3,ENSCAFP00000005288.3,ENSCAFP00000006662.3	katanin catalytic subunit A1 like 2 ,potassium channel tetramerization domain containing 14 ,serologically defined colon cancer antigen 8 ,zinc finger protein 658 ,KIAA2026 ,inhibitor of CDK, cyclin A1 interacting protein 1 ,SRSF protein kinase 1 ,protein kinase C and casein kinase substrate in neurons 3 ,hematological and neurological expressed 1 like ,calcium dependent secretion activator 2 ,zi…
bc_c3963	Mus musculus	ENSMUSP00000065626.3,ENSMUSP00000145864.1	olfactory receptor 284
bc_c3975	Canis lupus familiaris,Homo sapiens,Mus musculus	ENSMUSP00000023104.5,ENSMUSP00000023104.5,ENSCAFP00000013568.3,ENSCAFP00000013568.3,ENSP00000370024.4,ENSP00000370024.4,ENSP00000005386.3,ENSP00000005386.3,ENSP00000401823.3	RNA polymerase II associated protein 3
bc_c3977	Canis lupus familiaris,Homo sapiens,Mus musculus	ENSCAFP00000042464.1,ENSCAFP00000003722.3,ENSP00000263736.4,ENSMUSP00000092810.3	S1 RNA binding domain 1
bc_c3984	Canis lupus familiaris,Homo sapiens,Mus musculus	ENSCAFP00000035925.1,ENSCAFP00000018072.3,ENSP00000328875.3,ENSMUSP00000134253.1,ENSMUSP00000027186.5	trafficking kinesin protein 2 ,trafficking protein, kinesin binding 2
bc_c3985	Canis lupus familiaris	ENSCAFP00000001957.3,ENSCAFP00000040660.1,ENSCAFP00000038115.1,ENSCAFP00000037978.1,ENSCAFP00000028891.3,ENSCAFP00000041730.1,ENSCAFP00000039269.1,ENSCAFP00000013039.3,ENSCAFP00000043225.1	SRSF protein kinase 1 ,zinc finger protein 658 ,potassium channel tetramerization domain containing 14 ,serologically defined colon cancer antigen 8 ,hematological and neurological expressed 1 like ,inhibitor of CDK, cyclin A1 interacting protein 1 ,KIAA2026 ,protein kinase C and casein kinase substrate in neurons 3 ,katanin catalytic subunit A1 like 2
bc_c4032	Canis lupus familiaris	ENSCAFP00000013663.3	F-box and WD repeat domain containing 8
bc_c4061	Canis lupus familiaris	ENSCAFP00000002881.3	PHD finger protein 24
bc_c4071	Canis lupus familiaris,Homo sapiens,Mus musculus	ENSP00000423569.1,ENSP00000426101.1,ENSP00000426909.1,ENSMUSP00000020640.7,ENSCAFP00000018770.3,ENSP00000422029.1,ENSP00000421416.1,ENSP00000424237.1,ENSP00000421356.1,ENSP00000422198.1,ENSP00000486170.1,ENSP00000426111.1,ENSP00000424760.1,ENSP00000422768.1,ENSP00000421838.1,ENSP00000425008.1,ENSP00000425008.1	receptor for activated C kinase 1
bc_c4072	Canis lupus familiaris	ENSCAFP00000013663.3	F-box and WD repeat domain containing 8
bc_c4084	Canis lupus familiaris,Homo sapiens	ENSCAFP00000038505.1,ENSCAFP00000011585.3,ENSP00000480411.1,ENSP00000479517.1,ENSP00000370050.3,ENSP00000482112.2,ENSP00000482469.1,ENSP00000351575.4	B double prime 1, subunit of RNA polymerase III transcription initiation factor IIIB
bc_c4098	Canis lupus familiaris	ENSCAFP00000013039.3,ENSCAFP00000006662.3,ENSCAFP00000001957.3,ENSCAFP00000040660.1,ENSCAFP00000038115.1,ENSCAFP00000037978.1,ENSCAFP00000005288.3,ENSCAFP00000020113.3	protein kinase C and casein kinase substrate in neurons 3 ,zinc finger protein 467 ,SRSF protein kinase 1 ,zinc finger protein 658 ,potassium channel tetramerization domain containing 14 ,serologically defined colon cancer antigen 8 ,calcium dependent secretion activator 2 ,tripartite motif containing 69
bc_c4099	Canis lupus familiaris	ENSCAFP00000013039.3	protein kinase C and casein kinase substrate in neurons 3
bc_c4101	Canis lupus familiaris,Homo sapiens,Mus musculus	ENSCAFP00000012749.3,ENSCAFP00000012749.3,ENSCAFP00000012749.3,ENSMUSP00000029386.7,ENSMUSP00000029386.7,ENSMUSP00000029386.7,ENSMUSP00000113888.1,ENSMUSP00000113888.1,ENSMUSP00000113888.1,ENSP00000426638.1,ENSP00000426638.1,ENSP00000426638.1,ENSP00000303552.5,ENSP00000303552.5,ENSP00000303552.5,ENSP00000422735.1	electron transfer flavoprotein-ubiquinone oxidoreductase, mitochondrial ,electron transferring flavoprotein, dehydrogenase ,electron transfer flavoprotein dehydrogenase
bc_c4102	Canis lupus familiaris	ENSCAFP00000006662.3,ENSCAFP00000013039.3	zinc finger protein 467 ,protein kinase C and casein kinase substrate in neurons 3
bc_c4126	Canis lupus familiaris,Homo sapiens,Mus musculus	ENSCAFP00000019928.3,ENSCAFP00000038589.1,ENSP00000490844.1,ENSP00000264167.4,ENSMUSP00000135457.1,ENSMUSP00000041967.7	alkylglycerone phosphate synthase
bc_c4128	Canis lupus familiaris,Homo sapiens,Mus musculus	ENSMUSP00000058375.6,ENSMUSP00000058375.6,ENSMUSP00000119348.1,ENSMUSP00000119348.1,ENSP00000380244.2,ENSP00000380244.2,ENSP00000350221.5,ENSP00000350221.5,ENSP00000348708.2,ENSP00000348708.2,ENSCAFP00000007238.3,ENSCAFP00000007238.3,ENSCAFP00000007242.3,ENSCAFP00000007242.3	UPF2 regulator of nonsense transcripts homolog (yeast)
bc_c4136	Canis lupus familiaris	ENSCAFP00000006662.3	zinc finger protein 467
bc_c4138	Canis lupus familiaris,Homo sapiens,Mus musculus	ENSP00000282516.8,ENSP00000282516.8,ENSMUSP00000059385.6,ENSMUSP00000059385.6,ENSCAFP00000041249.1,ENSCAFP00000041249.1,ENSCAFP00000040036.1,ENSCAFP00000040036.1,ENSP00000406266.2,ENSP00000406266.2,ENSCAFP00000038732.1,ENSCAFP00000038732.1,ENSCAFP00000027596.3,ENSCAFP00000027596.3	NIPBL, cohesin loading factor ,Nipped-B homolog (Drosophila) ,NIPBL, cohesin loading factor
bc_c4175	Canis lupus familiaris	ENSCAFP00000001957.3,ENSCAFP00000037978.1,ENSCAFP00000038115.1,ENSCAFP00000040660.1,ENSCAFP00000028891.3,ENSCAFP00000013039.3	SRSF protein kinase 1 ,serologically defined colon cancer antigen 8 ,potassium channel tetramerization domain containing 14 ,zinc finger protein 658 ,hematological and neurological expressed 1 like ,protein kinase C and casein kinase substrate in neurons 3
bc_c4176	Canis lupus familiaris	ENSCAFP00000013039.3,ENSCAFP00000001957.3,ENSCAFP00000006662.3	protein kinase C and casein kinase substrate in neurons 3 ,SRSF protein kinase 1 ,zinc finger protein 467
bc_c4197	Canis lupus familiaris	ENSCAFP00000043225.1,ENSCAFP00000040660.1,ENSCAFP00000038115.1,ENSCAFP00000039269.1,ENSCAFP00000041730.1,ENSCAFP00000037978.1,ENSCAFP00000001957.3,ENSCAFP00000030795.2,ENSCAFP00000028891.3	katanin catalytic subunit A1 like 2 ,zinc finger protein 658 ,potassium channel tetramerization domain containing 14 ,KIAA2026 ,inhibitor of CDK, cyclin A1 interacting protein 1 ,serologically defined colon cancer antigen 8 ,SRSF protein kinase 1 ,choline phosphotransferase 1 ,hematological and neurological expressed 1 like
bc_c4198	Canis lupus familiaris	ENSCAFP00000017193.3,ENSCAFP00000013663.3	toll like receptor 7 ,F-box and WD repeat domain containing 8
bc_c4215	Canis lupus familiaris	ENSCAFP00000008305.4	PAF1 homolog, Paf1/RNA polymerase II complex component
bc_c4216	Canis lupus familiaris	ENSCAFP00000001957.3,ENSCAFP00000038115.1,ENSCAFP00000040660.1,ENSCAFP00000037978.1,ENSCAFP00000017539.3,ENSCAFP00000041730.1,ENSCAFP00000039269.1,ENSCAFP00000013039.3,ENSCAFP00000028891.3,ENSCAFP00000043225.1	SRSF protein kinase 1 ,potassium channel tetramerization domain containing 14 ,zinc finger protein 658 ,serologically defined colon cancer antigen 8 ,transmembrane protein 62 ,inhibitor of CDK, cyclin A1 interacting protein 1 ,KIAA2026 ,protein kinase C and casein kinase substrate in neurons 3 ,hematological and neurological expressed 1 like ,katanin catalytic subunit A1 like 2
bc_c4251	Canis lupus familiaris	ENSCAFP00000008305.4,ENSCAFP00000017193.3	PAF1 homolog, Paf1/RNA polymerase II complex component ,toll like receptor 7
bc_c4269	Canis lupus familiaris,Homo sapiens,Mus musculus	ENSCAFP00000036504.1,ENSCAFP00000022101.3,ENSP00000381167.3,ENSP00000364887.2,ENSMUSP00000116679.1,ENSMUSP00000046733.6,ENSMUSP00000120007.1,ENSCAFP00000013663.3,ENSCAFP00000008305.4,ENSCAFP00000037775.1	dynein cytoplasmic 2 heavy chain 1 ,F-box and WD repeat domain containing 8 ,PAF1 homolog, Paf1/RNA polymerase II complex component ,acidic nuclear phosphoprotein 32 family member E
bc_c4287	Canis lupus familiaris,Homo sapiens,Mus musculus	ENSP00000362903.1,ENSMUSP00000122234.1,ENSP00000490911.1,ENSMUSP00000120236.1,ENSMUSP00000148515.1,ENSMUSP00000121764.1,ENSP00000362906.3,ENSP00000348397.3,ENSP00000317597.7,ENSCAFP00000041578.1,ENSCAFP00000017167.3,ENSP00000362904.1,ENSP00000345259.4,ENSCAFP00000012379.3,ENSP00000290100.6,ENSMUSP00000101590.1,ENSMUSP00000123623.1,ENSMUSP00000030739.4,ENSMUSP00000101601.2,ENSMUSP00000101592.1,ENS…	erythrocyte membrane protein band 4.1 ,Protein 4.1 ,erythrocyte membrane protein band 4.1 ,Protein 4.1 ,erythrocyte membrane protein band 4.1 ,Protein 4.1 ,erythrocyte membrane protein band 4.1 like 2
bc_c4295	Canis lupus familiaris,Homo sapiens,Mus musculus	ENSCAFP00000010914.3,ENSCAFP00000010914.3,ENSP00000264691.4,ENSP00000264692.5,ENSP00000264692.5,ENSP00000384957.2,ENSP00000384957.2,ENSMUSP00000034064.3	coagulation factor XI
bc_c4304	Canis lupus familiaris	ENSCAFP00000008305.4,ENSCAFP00000031628.2,ENSCAFP00000018396.3,ENSCAFP00000036424.1	PAF1 homolog, Paf1/RNA polymerase II complex component ,myosin IIIB ,histone cluster 1 H2B family member f
bc_c4305	Canis lupus familiaris,Homo sapiens,Mus musculus	ENSMUSP00000045570.7,ENSP00000356375.3,ENSCAFP00000016751.3,ENSMUSP00000142797.1	zinc finger and BTB domain containing 41
bc_c4313	Canis lupus familiaris	ENSCAFP00000039269.1,ENSCAFP00000038115.1,ENSCAFP00000037978.1,ENSCAFP00000043225.1,ENSCAFP00000040660.1,ENSCAFP00000041730.1,ENSCAFP00000001957.3,ENSCAFP00000009373.3,ENSCAFP00000028891.3,ENSCAFP00000017539.3,ENSCAFP00000013039.3,ENSCAFP00000005288.3,ENSCAFP00000030795.2	KIAA2026 ,potassium channel tetramerization domain containing 14 ,serologically defined colon cancer antigen 8 ,katanin catalytic subunit A1 like 2 ,zinc finger protein 658 ,inhibitor of CDK, cyclin A1 interacting protein 1 ,SRSF protein kinase 1 ,tripartite motif-containing protein 6 ,hematological and neurological expressed 1 like ,transmembrane protein 62 ,protein kinase C and casein kinase su…
bc_c4319	Canis lupus familiaris	ENSCAFP00000039269.1,ENSCAFP00000038115.1,ENSCAFP00000040660.1,ENSCAFP00000043225.1,ENSCAFP00000001957.3,ENSCAFP00000037978.1,ENSCAFP00000028891.3,ENSCAFP00000017539.3,ENSCAFP00000013039.3	KIAA2026 ,potassium channel tetramerization domain containing 14 ,zinc finger protein 658 ,katanin catalytic subunit A1 like 2 ,SRSF protein kinase 1 ,serologically defined colon cancer antigen 8 ,hematological and neurological expressed 1 like ,transmembrane protein 62 ,protein kinase C and casein kinase substrate in neurons 3
bc_c4324	Canis lupus familiaris	ENSCAFP00000043225.1	katanin catalytic subunit A1 like 2
bc_c4332	Canis lupus familiaris	ENSCAFP00000043225.1,ENSCAFP00000005288.3	katanin catalytic subunit A1 like 2 ,calcium dependent secretion activator 2
bc_c4338	Canis lupus familiaris	ENSCAFP00000006662.3,ENSCAFP00000030795.2,ENSCAFP00000001957.3,ENSCAFP00000013039.3,ENSCAFP00000038115.1,ENSCAFP00000037978.1,ENSCAFP00000041730.1,ENSCAFP00000040660.1,ENSCAFP00000037940.1	zinc finger protein 467 ,choline phosphotransferase 1 ,SRSF protein kinase 1 ,protein kinase C and casein kinase substrate in neurons 3 ,potassium channel tetramerization domain containing 14 ,serologically defined colon cancer antigen 8 ,inhibitor of CDK, cyclin A1 interacting protein 1 ,zinc finger protein 658 ,ankyrin repeat and SOCS box containing 9
bc_c4348	Canis lupus familiaris	ENSCAFP00000013663.3,ENSCAFP00000005793.3	F-box and WD repeat domain containing 8 ,KIAA1147
bc_c4368	Canis lupus familiaris	ENSCAFP00000040309.1,ENSCAFP00000009883.3	transferrin
bc_c4381	Canis lupus familiaris	ENSCAFP00000008305.4,ENSCAFP00000036424.1	PAF1 homolog, Paf1/RNA polymerase II complex component ,histone cluster 1 H2B family member f
bc_c4391	Canis lupus familiaris,Homo sapiens,Mus musculus	ENSP00000425387.1,ENSP00000358649.2,ENSMUSP00000116773.1,ENSP00000420938.1,ENSP00000425630.1,ENSMUSP00000133507.1,ENSMUSP00000130116.1,ENSMUSP00000133533.1,ENSP00000358641.2,ENSCAFP00000004486.3,ENSP00000313121.3,ENSP00000427380.1	sorting nexin 14
bc_c4399	Canis lupus familiaris	ENSCAFP00000001957.3,ENSCAFP00000038115.1,ENSCAFP00000043225.1,ENSCAFP00000040660.1,ENSCAFP00000039269.1	SRSF protein kinase 1 ,potassium channel tetramerization domain containing 14 ,katanin catalytic subunit A1 like 2 ,zinc finger protein 658 ,KIAA2026
bc_c4404	Canis lupus familiaris	ENSCAFP00000008305.4,ENSCAFP00000037775.1	PAF1 homolog, Paf1/RNA polymerase II complex component ,acidic nuclear phosphoprotein 32 family member E
bc_c4410	Canis lupus familiaris,Homo sapiens,Mus musculus	ENSCAFP00000017123.3,ENSMUSP00000023535.3,ENSMUSP00000110467.1,ENSP00000323756.7,ENSP00000311505.6,ENSCAFP00000038115.1,ENSCAFP00000028891.3,ENSCAFP00000040660.1,ENSCAFP00000008305.4,ENSCAFP00000037978.1,ENSCAFP00000001957.3,ENSCAFP00000017539.3,ENSCAFP00000039269.1,ENSCAFP00000013039.3,ENSCAFP00000043225.1	IQ calmodulin-binding motif-containing protein 1 ,IQ calmodulin-binding motif containing 1 ,IQ motif containing B1 ,potassium channel tetramerization domain containing 14 ,hematological and neurological expressed 1 like ,zinc finger protein 658 ,PAF1 homolog, Paf1/RNA polymerase II complex component ,serologically defined colon cancer antigen 8 ,SRSF protein kinase 1 ,transmembrane protein 62 ,KI…
bc_c4422	Canis lupus familiaris,Homo sapiens,Mus musculus	ENSP00000428558.1,ENSP00000431123.1,ENSP00000429842.1,ENSP00000429276.1,ENSCAFP00000010009.3,ENSMUSP00000111151.2,ENSMUSP00000118101.2,ENSMUSP00000141839.1,ENSMUSP00000122134.1,ENSCAFP00000039233.1,ENSCAFP00000039269.1	syntrophin gamma 1 ,syntrophin, gamma 1 ,pleckstrin homology domain containing S1 ,KIAA2026
bc_c4432	Canis lupus familiaris	ENSCAFP00000038115.1,ENSCAFP00000001957.3,ENSCAFP00000040660.1,ENSCAFP00000043225.1,ENSCAFP00000037978.1,ENSCAFP00000041730.1,ENSCAFP00000017539.3,ENSCAFP00000039269.1,ENSCAFP00000028891.3	potassium channel tetramerization domain containing 14 ,SRSF protein kinase 1 ,zinc finger protein 658 ,katanin catalytic subunit A1 like 2 ,serologically defined colon cancer antigen 8 ,inhibitor of CDK, cyclin A1 interacting protein 1 ,transmembrane protein 62 ,KIAA2026 ,hematological and neurological expressed 1 like
bc_c4440	Canis lupus familiaris,Homo sapiens	ENSCAFP00000008476.3,ENSP00000414615.2,ENSP00000415691.2,ENSP00000416123.2,ENSP00000390486.2,ENSP00000390181.2,ENSP00000243326.4	replication timing regulatory factor 1
bc_c4444	Canis lupus familiaris,Homo sapiens,Mus musculus	ENSP00000424327.1,ENSP00000425249.1,ENSP00000426141.1,ENSP00000422922.1,ENSP00000427652.1,ENSP00000422510.1,ENSP00000426937.1,ENSCAFP00000013576.2,ENSCAFP00000041138.1,ENSP00000426499.1,ENSP00000296679.4,ENSP00000424287.1,ENSMUSP00000138543.1,ENSMUSP00000129595.1,ENSMUSP00000138501.1,ENSMUSP00000055145.7,ENSMUSP00000124033.1	WD repeat domain 41
bc_c4455	Canis lupus familiaris,Homo sapiens,Mus musculus	ENSP00000485808.1,ENSP00000424043.1,ENSMUSP00000144440.1,ENSMUSP00000144541.1,ENSMUSP00000031011.8,ENSCAFP00000038861.1,ENSP00000340079.4,ENSP00000328551.5,ENSP00000288723.4	RAB28, member RAS oncogene family
bc_c4472	Canis lupus familiaris	ENSCAFP00000020796.3	oxysterol binding protein like 1A
bc_c4478	Canis lupus familiaris,Homo sapiens	ENSCAFP00000013378.2,ENSCAFP00000013378.2,ENSCAFP00000013336.3,ENSCAFP00000013336.3,ENSP00000428993.1,ENSP00000256412.4	ADAM like decysin 1
bc_c4484	Canis lupus familiaris	ENSCAFP00000028891.3,ENSCAFP00000037978.1,ENSCAFP00000001957.3	hematological and neurological expressed 1 like ,serologically defined colon cancer antigen 8 ,SRSF protein kinase 1
bc_c4489	Canis lupus familiaris	ENSCAFP00000013039.3	protein kinase C and casein kinase substrate in neurons 3
bc_c4500	Canis lupus familiaris	ENSCAFP00000006662.3	zinc finger protein 467
bc_c4510	Canis lupus familiaris,Homo sapiens,Mus musculus	ENSCAFP00000012814.3,ENSP00000362768.3,ENSCAFP00000012808.3,ENSP00000343646.3,ENSMUSP00000029170.7	RB transcriptional corepressor like 1 ,retinoblastoma-like 1 (p107)
bc_c4521	Canis lupus familiaris	ENSCAFP00000001957.3,ENSCAFP00000038115.1,ENSCAFP00000040660.1,ENSCAFP00000037978.1,ENSCAFP00000043225.1,ENSCAFP00000041730.1	SRSF protein kinase 1 ,potassium channel tetramerization domain containing 14 ,zinc finger protein 658 ,serologically defined colon cancer antigen 8 ,katanin catalytic subunit A1 like 2 ,inhibitor of CDK, cyclin A1 interacting protein 1
bc_c4524	Canis lupus familiaris,Homo sapiens,Mus musculus	ENSP00000386565.1,ENSP00000387038.1,ENSP00000376855.2,ENSP00000309066.8,ENSCAFP00000007410.3,ENSP00000376854.2,ENSMUSP00000108222.2,ENSMUSP00000108225.1	dipeptidyl peptidase like 10 ,dipeptidylpeptidase 10
bc_c4528	Homo sapiens,Mus musculus	ENSP00000408788.1,ENSP00000392405.1,ENSP00000401082.1,ENSMUSP00000122778.1,ENSMUSP00000122506.1,ENSP00000398329.1,ENSP00000399535.1,ENSP00000307143.4,ENSP00000394276.1,ENSMUSP00000109665.1,ENSMUSP00000023682.4,ENSMUSP00000121591.1,ENSMUSP00000113220.1,ENSP00000304716.3,ENSMUSP00000121386.1,ENSMUSP00000125172.1	downstream neighbor of SON ,ATP synthase, H+ transporting, mitochondrial F1 complex, O subunit
bc_c4546	Canis lupus familiaris	ENSCAFP00000039269.1,ENSCAFP00000043225.1,ENSCAFP00000038115.1,ENSCAFP00000041730.1,ENSCAFP00000040660.1,ENSCAFP00000001957.3,ENSCAFP00000017539.3,ENSCAFP00000009373.3,ENSCAFP00000028891.3,ENSCAFP00000005288.3	KIAA2026 ,katanin catalytic subunit A1 like 2 ,potassium channel tetramerization domain containing 14 ,inhibitor of CDK, cyclin A1 interacting protein 1 ,zinc finger protein 658 ,SRSF protein kinase 1 ,transmembrane protein 62 ,tripartite motif-containing protein 6 ,hematological and neurological expressed 1 like ,calcium dependent secretion activator 2
bc_c4547	Canis lupus familiaris	ENSCAFP00000008305.4,ENSCAFP00000036424.1	PAF1 homolog, Paf1/RNA polymerase II complex component ,histone cluster 1 H2B family member f
bc_c4548	Canis lupus familiaris,Homo sapiens,Mus musculus	ENSP00000369600.4,ENSP00000369600.4,ENSCAFP00000009661.3,ENSCAFP00000009661.3,ENSP00000445043.2,ENSP00000445043.2,ENSMUSP00000084454.5,ENSMUSP00000084454.5	FRY microtubule binding protein
bc_c4568	Canis lupus familiaris	ENSCAFP00000038115.1,ENSCAFP00000040660.1,ENSCAFP00000001957.3,ENSCAFP00000041730.1,ENSCAFP00000043225.1,ENSCAFP00000037978.1,ENSCAFP00000017539.3,ENSCAFP00000028891.3,ENSCAFP00000039269.1,ENSCAFP00000013039.3	potassium channel tetramerization domain containing 14 ,zinc finger protein 658 ,SRSF protein kinase 1 ,inhibitor of CDK, cyclin A1 interacting protein 1 ,katanin catalytic subunit A1 like 2 ,serologically defined colon cancer antigen 8 ,transmembrane protein 62 ,hematological and neurological expressed 1 like ,KIAA2026 ,protein kinase C and casein kinase substrate in neurons 3
bc_c4569	Canis lupus familiaris	ENSCAFP00000001957.3,ENSCAFP00000013039.3,ENSCAFP00000006662.3,ENSCAFP00000030795.2	SRSF protein kinase 1 ,protein kinase C and casein kinase substrate in neurons 3 ,zinc finger protein 467 ,choline phosphotransferase 1
bc_c4573	Canis lupus familiaris	ENSCAFP00000013039.3,ENSCAFP00000001957.3,ENSCAFP00000006662.3,ENSCAFP00000039269.1	protein kinase C and casein kinase substrate in neurons 3 ,SRSF protein kinase 1 ,zinc finger protein 467 ,KIAA2026
bc_c4574	Canis lupus familiaris	ENSCAFP00000013663.3	F-box and WD repeat domain containing 8
bc_c4577	Canis lupus familiaris	ENSCAFP00000041730.1,ENSCAFP00000038115.1,ENSCAFP00000001957.3	inhibitor of CDK, cyclin A1 interacting protein 1 ,potassium channel tetramerization domain containing 14 ,SRSF protein kinase 1
bc_c4581	Canis lupus familiaris	ENSCAFP00000005793.3,ENSCAFP00000013663.3,ENSCAFP00000043225.1	KIAA1147 ,F-box and WD repeat domain containing 8 ,katanin catalytic subunit A1 like 2
bc_c4585	Canis lupus familiaris	ENSCAFP00000009373.3	tripartite motif-containing protein 6
bc_c4611	Canis lupus familiaris	ENSCAFP00000037978.1,ENSCAFP00000040660.1,ENSCAFP00000038115.1,ENSCAFP00000013039.3	serologically defined colon cancer antigen 8 ,zinc finger protein 658 ,potassium channel tetramerization domain containing 14 ,protein kinase C and casein kinase substrate in neurons 3
bc_c4619	Canis lupus familiaris,Homo sapiens	ENSP00000342459.3,ENSP00000440017.1,ENSP00000453737.1,ENSP00000267811.5,ENSP00000453876.1,ENSCAFP00000023912.3,ENSCAFP00000023922.3,ENSP00000331057.5,ENSP00000388940.2,ENSP00000444696.1	transcription factor 12
bc_c4627	Canis lupus familiaris	ENSCAFP00000018396.3,ENSCAFP00000031628.2,ENSCAFP00000005793.3	myosin IIIB ,KIAA1147
bc_c4632	Canis lupus familiaris,Homo sapiens,Mus musculus	ENSCAFP00000014448.3,ENSCAFP00000035073.3,ENSP00000397766.2,ENSP00000331879.6,ENSMUSP00000032715.6	protein arginine methyltransferase 3 ,protein arginine N-methyltransferase 3
bc_c4655	Canis lupus familiaris	ENSCAFP00000017193.3,ENSCAFP00000030795.2,ENSCAFP00000020113.3,ENSCAFP00000005793.3,ENSCAFP00000013039.3,ENSCAFP00000006662.3,ENSCAFP00000013663.3	toll like receptor 7 ,choline phosphotransferase 1 ,tripartite motif containing 69 ,KIAA1147 ,protein kinase C and casein kinase substrate in neurons 3 ,zinc finger protein 467 ,F-box and WD repeat domain containing 8
bc_c4671	Canis lupus familiaris,Homo sapiens,Mus musculus	ENSP00000415412.1,ENSP00000385359.1,ENSP00000384373.1,ENSP00000384091.1,ENSP00000393057.2,ENSCAFP00000008768.3,ENSP00000386043.2,ENSMUSP00000108133.1,ENSMUSP00000108135.1,ENSMUSP00000001927.5,ENSMUSP00000116890.1,ENSP00000417591.2	latent transforming growth factor beta binding protein 1
bc_c4676	Canis lupus familiaris	ENSCAFP00000008305.4,ENSCAFP00000005793.3,ENSCAFP00000036424.1	PAF1 homolog, Paf1/RNA polymerase II complex component ,KIAA1147 ,histone cluster 1 H2B family member f
bc_c4677	Canis lupus familiaris	ENSCAFP00000001957.3,ENSCAFP00000037978.1,ENSCAFP00000040660.1,ENSCAFP00000038115.1,ENSCAFP00000017539.3,ENSCAFP00000043225.1,ENSCAFP00000013039.3,ENSCAFP00000028891.3,ENSCAFP00000039269.1,ENSCAFP00000006662.3,ENSCAFP00000030795.2	SRSF protein kinase 1 ,serologically defined colon cancer antigen 8 ,zinc finger protein 658 ,potassium channel tetramerization domain containing 14 ,transmembrane protein 62 ,katanin catalytic subunit A1 like 2 ,protein kinase C and casein kinase substrate in neurons 3 ,hematological and neurological expressed 1 like ,KIAA2026 ,zinc finger protein 467 ,choline phosphotransferase 1
bc_c4680	Canis lupus familiaris,Homo sapiens,Mus musculus	ENSCAFP00000012938.3,ENSP00000265081.6,ENSMUSP00000022220.7,ENSMUSP00000140002.1	mutS homolog 3
bc_c4685	Canis lupus familiaris	ENSCAFP00000013663.3	F-box and WD repeat domain containing 8
bc_c4686	Canis lupus familiaris,Homo sapiens,Mus musculus	ENSP00000281156.3,ENSCAFP00000003598.3,ENSMUSP00000027226.5,ENSP00000430284.1,ENSP00000431022.1,ENSMUSP00000022954.6,ENSCAFP00000001665.3,ENSP00000348108.5,ENSCAFP00000036095.1,ENSP00000313829.7,ENSCAFP00000015882.4,ENSMUSP00000066516.5,ENSMUSP00000115402.1,ENSCAFP00000006662.3,ENSP00000427851.1,ENSCAFP00000013039.3,ENSCAFP00000041730.1	KH RNA binding domain containing, signal transduction associated 2 ,KH domain containing, RNA binding, signal transduction associated 2 ,KH RNA binding domain containing, signal transduction associated 3 ,KH domain containing, RNA binding, signal transduction associated 3 ,KH RNA binding domain containing, signal transduction associated 3 ,KH RNA binding domain containing, signal transduction ass…
bc_c4698	Canis lupus familiaris,Homo sapiens,Mus musculus	ENSCAFP00000006534.3,ENSMUSP00000102877.2,ENSP00000433317.1,ENSP00000243662.5	RAB38, member RAS oncogene family
bc_c4723	Canis lupus familiaris	ENSCAFP00000039269.1,ENSCAFP00000041730.1,ENSCAFP00000038115.1,ENSCAFP00000037978.1,ENSCAFP00000040660.1,ENSCAFP00000009373.3,ENSCAFP00000001957.3,ENSCAFP00000028891.3,ENSCAFP00000017539.3,ENSCAFP00000013039.3	KIAA2026 ,inhibitor of CDK, cyclin A1 interacting protein 1 ,potassium channel tetramerization domain containing 14 ,serologically defined colon cancer antigen 8 ,zinc finger protein 658 ,tripartite motif-containing protein 6 ,SRSF protein kinase 1 ,hematological and neurological expressed 1 like ,transmembrane protein 62 ,protein kinase C and casein kinase substrate in neurons 3
bc_c4725	Homo sapiens,Mus musculus	ENSP00000481299.1,ENSP00000481299.1,ENSMUSP00000146234.1,ENSMUSP00000146234.1,ENSMUSP00000120807.2,ENSMUSP00000120807.2,ENSP00000362819.1,ENSP00000362819.1,ENSP00000343557.5,ENSP00000343557.5,ENSP00000481743.1,ENSP00000444742.1,ENSP00000486079.1,ENSP00000480986.1	zinc finger CCHC-type containing 17 ,zinc finger, CCHC domain containing 17 ,zinc finger CCHC-type containing 17 ,zinc finger CCHC-type containing 17
bc_c4740	Canis lupus familiaris,Homo sapiens,Mus musculus	ENSCAFP00000001353.3,ENSMUSP00000151328.1,ENSCAFP00000040385.1,ENSMUSP00000151568.1,ENSMUSP00000101110.1,ENSMUSP00000003843.8,ENSP00000357453.3	mannosidase alpha class 1A member 1 ,mannosidase 1, alpha ,mannosidase alpha class 1A member 1 ,mannosidase 1, alpha ,mannosidase alpha class 1A member 1
bc_c4753	Canis lupus familiaris	ENSCAFP00000006662.3	zinc finger protein 467
bc_c4763	Canis lupus familiaris,Homo sapiens,Mus musculus	ENSMUSP00000111013.2,ENSMUSP00000128905.2,ENSMUSP00000018122.7,ENSMUSP00000138167.1,ENSMUSP00000125972.2,ENSMUSP00000064876.8,ENSMUSP00000111015.2,ENSMUSP00000111018.2,ENSCAFP00000005288.3,ENSP00000325581.8,ENSP00000484355.1,ENSP00000398481.2,ENSP00000333940.7,ENSP00000400401.2	Ca2+-dependent activator protein for secretion 2 ,calcium dependent secretion activator 2
bc_c4768	Canis lupus familiaris	ENSCAFP00000012307.3,ENSCAFP00000037501.1	establishment of sister chromatid cohesion N-acetyltransferase 2
bc_c4771	Canis lupus familiaris	ENSCAFP00000005793.3,ENSCAFP00000013663.3,ENSCAFP00000043225.1	KIAA1147 ,F-box and WD repeat domain containing 8 ,katanin catalytic subunit A1 like 2
bc_c4797	Homo sapiens	ENSP00000430703.1	PWWP domain containing 2A
bc_c4802	Canis lupus familiaris	ENSCAFP00000020113.3	tripartite motif containing 69
bc_c4822	Canis lupus familiaris,Homo sapiens,Mus musculus	ENSCAFP00000003314.3,ENSCAFP00000041168.1,ENSCAFP00000034799.2,ENSP00000481440.1,ENSP00000406482.2,ENSCAFP00000040296.1,ENSMUSP00000131662.1,ENSMUSP00000113681.2	thrombospondin type 1 domain containing 7A ,thrombospondin, type I, domain containing 7A
bc_c4833	Canis lupus familiaris	ENSCAFP00000006662.3	zinc finger protein 467
bc_c4839	Canis lupus familiaris,Homo sapiens,Mus musculus	ENSCAFP00000015605.3,ENSP00000416786.2,ENSP00000263915.3,ENSMUSP00000028252.7	growth factor receptor bound protein 14
bc_c4849	Canis lupus familiaris,Homo sapiens,Mus musculus	ENSCAFP00000002770.3,ENSCAFP00000002770.3,ENSCAFP00000041951.1,ENSCAFP00000041951.1,ENSMUSP00000084837.5,ENSMUSP00000084837.5,ENSP00000354957.5,ENSP00000354957.5	structural maintenance of chromosomes 5
bc_c4852	Canis lupus familiaris	ENSCAFP00000008305.4	PAF1 homolog, Paf1/RNA polymerase II complex component
bc_c4854	Canis lupus familiaris,Homo sapiens,Mus musculus	ENSCAFP00000036983.1,ENSCAFP00000036983.1,ENSCAFP00000036983.1,ENSCAFP00000002222.3,ENSCAFP00000002222.3,ENSCAFP00000002222.3,ENSCAFP00000041848.1,ENSCAFP00000041848.1,ENSCAFP00000041848.1,ENSP00000415331.2,ENSP00000415331.2,ENSP00000415331.2,ENSP00000333363.7,ENSP00000333363.7,ENSP00000333363.7,ENSP00000352312.3,ENSP00000352312.3,ENSP00000352312.3,ENSMUSP00000127878.1,ENSMUSP00000127878.1,ENSMUS…	dynein axonemal heavy chain 8 ,dynein, axonemal, heavy chain 8 ,dynein axonemal heavy chain 5 ,dynein, axonemal, heavy chain 5
bc_c4856	Canis lupus familiaris	ENSCAFP00000006662.3,ENSCAFP00000001957.3,ENSCAFP00000017193.3,ENSCAFP00000013039.3,ENSCAFP00000030795.2,ENSCAFP00000041730.1,ENSCAFP00000038115.1,ENSCAFP00000036424.1,ENSCAFP00000040660.1	zinc finger protein 467 ,SRSF protein kinase 1 ,toll like receptor 7 ,protein kinase C and casein kinase substrate in neurons 3 ,choline phosphotransferase 1 ,inhibitor of CDK, cyclin A1 interacting protein 1 ,potassium channel tetramerization domain containing 14 ,histone cluster 1 H2B family member f ,zinc finger protein 658
bc_c4863	Canis lupus familiaris,Homo sapiens,Mus musculus	ENSCAFP00000016519.4,ENSCAFP00000016519.4,ENSP00000374444.4,ENSP00000374443.2,ENSMUSP00000106188.1	lysosomal trafficking regulator
bc_c4897	Canis lupus familiaris	ENSCAFP00000001957.3,ENSCAFP00000013039.3,ENSCAFP00000038115.1,ENSCAFP00000037978.1,ENSCAFP00000006662.3,ENSCAFP00000040660.1,ENSCAFP00000030795.2,ENSCAFP00000041730.1	SRSF protein kinase 1 ,protein kinase C and casein kinase substrate in neurons 3 ,potassium channel tetramerization domain containing 14 ,serologically defined colon cancer antigen 8 ,zinc finger protein 467 ,zinc finger protein 658 ,choline phosphotransferase 1 ,inhibitor of CDK, cyclin A1 interacting protein 1
bc_c4900	Canis lupus familiaris	ENSCAFP00000013663.3,ENSCAFP00000013039.3	F-box and WD repeat domain containing 8 ,protein kinase C and casein kinase substrate in neurons 3
bc_c4911	Canis lupus familiaris	ENSCAFP00000006662.3	zinc finger protein 467
bc_c4932	Canis lupus familiaris	ENSCAFP00000039269.1,ENSCAFP00000043225.1,ENSCAFP00000040660.1,ENSCAFP00000041730.1,ENSCAFP00000009373.3,ENSCAFP00000037978.1,ENSCAFP00000038115.1,ENSCAFP00000001957.3	KIAA2026 ,katanin catalytic subunit A1 like 2 ,zinc finger protein 658 ,inhibitor of CDK, cyclin A1 interacting protein 1 ,tripartite motif-containing protein 6 ,serologically defined colon cancer antigen 8 ,potassium channel tetramerization domain containing 14 ,SRSF protein kinase 1
bc_c4947	Canis lupus familiaris	ENSCAFP00000013039.3,ENSCAFP00000006662.3,ENSCAFP00000001957.3,ENSCAFP00000041730.1,ENSCAFP00000038115.1,ENSCAFP00000030795.2	protein kinase C and casein kinase substrate in neurons 3 ,zinc finger protein 467 ,SRSF protein kinase 1 ,inhibitor of CDK, cyclin A1 interacting protein 1 ,potassium channel tetramerization domain containing 14 ,choline phosphotransferase 1
bc_c4964	Canis lupus familiaris,Homo sapiens,Mus musculus	ENSP00000464966.1,ENSP00000392735.1,ENSP00000481704.1,ENSP00000484708.1,ENSMUSP00000135445.1,ENSP00000478471.1,ENSP00000478115.1,ENSP00000479691.1,ENSP00000482825.1,ENSP00000482835.1,ENSP00000483185.1,ENSMUSP00000018875.6,ENSCAFP00000026968.3,ENSP00000482315.1,ENSMUSP00000134779.1,ENSMUSP00000070714.7,ENSP00000350199.2,ENSP00000384194.1,ENSP00000319361.7,ENSP00000387612.1,ENSP00000400065.2,ENSP00…	adaptor related protein complex 2 beta 1 subunit ,adaptor related protein complex 1 beta 1 subunit ,adaptor related protein complex 2 beta 1 subunit ,adaptor-related protein complex 2, beta 1 subunit ,adaptor related protein complex 2 beta 1 subunit ,adaptor-related protein complex 2, beta 1 subunit ,adaptor related protein complex 2 beta 1 subunit ,adaptor-related protein complex 2, beta 1 subun…
bc_c4978	Canis lupus familiaris,Homo sapiens,Mus musculus	ENSP00000475615.2,ENSMUSP00000149476.1,ENSMUSP00000004200.8,ENSCAFP00000042798.1	CWC15 spliceosome associated protein homolog ,CWC15 spliceosome-associated protein ,CWC15 spliceosome associated protein homolog
bc_c4979	Canis lupus familiaris	ENSCAFP00000020113.3,ENSCAFP00000008305.4,ENSCAFP00000005793.3,ENSCAFP00000017193.3	tripartite motif containing 69 ,PAF1 homolog, Paf1/RNA polymerase II complex component ,KIAA1147 ,toll like receptor 7
bc_c4989	Canis lupus familiaris,Homo sapiens,Mus musculus	ENSP00000386272.3,ENSP00000386774.1,ENSCAFP00000034351.2,ENSP00000306178.4,ENSMUSP00000118837.1,ENSP00000387345.1,ENSMUSP00000121205.1,ENSMUSP00000108039.1,ENSMUSP00000120737.1,ENSMUSP00000120185.1	solute carrier family 38 member 11 ,solute carrier family 38, member 11 ,solute carrier family 38 member 11 ,solute carrier family 38, member 11
bc_c4999	Mus musculus	ENSMUSP00000079295.6	DENN/MADD domain containing 5A
bc_c5004	Canis lupus familiaris	ENSCAFP00000043225.1,ENSCAFP00000037978.1,ENSCAFP00000040660.1,ENSCAFP00000038115.1,ENSCAFP00000039269.1,ENSCAFP00000041730.1,ENSCAFP00000001957.3,ENSCAFP00000028891.3,ENSCAFP00000017539.3,ENSCAFP00000013039.3,ENSCAFP00000005288.3	katanin catalytic subunit A1 like 2 ,serologically defined colon cancer antigen 8 ,zinc finger protein 658 ,potassium channel tetramerization domain containing 14 ,KIAA2026 ,inhibitor of CDK, cyclin A1 interacting protein 1 ,SRSF protein kinase 1 ,hematological and neurological expressed 1 like ,transmembrane protein 62 ,protein kinase C and casein kinase substrate in neurons 3 ,calcium dependent…
bc_c5015	Canis lupus familiaris	ENSCAFP00000001957.3,ENSCAFP00000037978.1,ENSCAFP00000038115.1,ENSCAFP00000013039.3,ENSCAFP00000006662.3,ENSCAFP00000017539.3,ENSCAFP00000028891.3,ENSCAFP00000043225.1	SRSF protein kinase 1 ,serologically defined colon cancer antigen 8 ,potassium channel tetramerization domain containing 14 ,protein kinase C and casein kinase substrate in neurons 3 ,zinc finger protein 467 ,transmembrane protein 62 ,hematological and neurological expressed 1 like ,katanin catalytic subunit A1 like 2
bc_c5016	Canis lupus familiaris	ENSCAFP00000037978.1,ENSCAFP00000040660.1,ENSCAFP00000028891.3,ENSCAFP00000038115.1	serologically defined colon cancer antigen 8 ,zinc finger protein 658 ,hematological and neurological expressed 1 like ,potassium channel tetramerization domain containing 14
bc_c5026	Canis lupus familiaris,Homo sapiens,Mus musculus	ENSCAFP00000012143.3,ENSCAFP00000012143.3,ENSCAFP00000012147.3,ENSCAFP00000012147.3,ENSMUSP00000092686.4,ENSMUSP00000092686.4,ENSMUSP00000124095.1,ENSMUSP00000124095.1,ENSP00000262207.4,ENSP00000262207.4,ENSMUSP00000123800.1,ENSMUSP00000123800.1,ENSCAFP00000029542.3,ENSP00000457183.1,ENSP00000262424.5,ENSP00000457655.1,ENSMUSP00000104600.3,ENSMUSP00000122962.1,ENSMUSP00000034282.9,ENSP00000454858…	cysteine rich secretory protein LCCL domain containing 1 ,cysteine-rich secretory protein LCCL domain containing 1 ,cysteine rich secretory protein LCCL domain containing 1 ,cysteine-rich secretory protein LCCL domain containing 1 ,cysteine rich secretory protein LCCL domain containing 2 ,cysteine-rich secretory protein LCCL domain containing 2 ,cysteine rich secretory protein LCCL domain contain…
bc_c5035	Homo sapiens,Mus musculus	ENSMUSP00000109700.2,ENSP00000489336.1,ENSP00000414270.2,ENSP00000489427.1,ENSP00000443985.1,ENSP00000489471.1,ENSP00000259997.5,ENSP00000489362.1,ENSP00000371838.3,ENSP00000489160.1,ENSP00000334058.3,ENSP00000488925.1,ENSP00000424084.1,ENSP00000489406.1,ENSP00000371832.3,ENSMUSP00000125857.1,ENSMUSP00000109699.2,ENSMUSP00000130921.2,ENSP00000427990.1,ENSP00000430345.1,ENSP00000429048.1,ENSP00000…	cytoplasmic polyadenylation element binding protein 2 ,cytoplasmic polyadenylation element binding protein 2 ,cytoplasmic polyadenylation element binding protein 4
bc_c5052	Canis lupus familiaris,Homo sapiens,Mus musculus	ENSP00000450743.1,ENSP00000404632.2,ENSP00000452396.1,ENSP00000337641.3,ENSCAFP00000032325.2,ENSMUSP00000021447.7,ENSMUSP00000141288.1,ENSMUSP00000151427.1,ENSP00000436136.1,ENSP00000451179.1,ENSP00000329009.5,ENSCAFP00000026506.3,ENSP00000408389.3,ENSCAFP00000026507.3,ENSP00000333905.4,ENSMUSP00000105458.1,ENSP00000262239.5,ENSP00000412324.2,ENSP00000450931.1,ENSMUSP00000082053.3,ENSMUSP00000002…	protein phosphatase 2 regulatory subunit B'gamma ,protein phosphatase 2 regulatory subunit B'epsilon ,protein phosphatase 2, regulatory subunit B', epsilon ,protein phosphatase 2, regulatory subunit B', alpha ,protein phosphatase 2, regulatory subunit B', epsilon ,protein phosphatase 2 regulatory subunit B'beta ,protein phosphatase 2 regulatory subunit B'gamma ,protein phosphatase 2, regulatory s…
bc_c5086	Canis lupus familiaris	ENSCAFP00000031628.2,ENSCAFP00000018396.3	myosin IIIB
bc_c5088	Canis lupus familiaris	ENSCAFP00000001957.3,ENSCAFP00000013039.3,ENSCAFP00000030795.2,ENSCAFP00000037978.1,ENSCAFP00000006662.3	SRSF protein kinase 1 ,protein kinase C and casein kinase substrate in neurons 3 ,choline phosphotransferase 1 ,serologically defined colon cancer antigen 8 ,zinc finger protein 467
bc_c5090	Canis lupus familiaris,Homo sapiens,Mus musculus	ENSP00000269218.6,ENSMUSP00000049003.8,ENSCAFP00000026964.4,ENSP00000412060.1,ENSP00000464162.1,ENSCAFP00000038665.1,ENSMUSP00000134090.1,ENSMUSP00000124275.1,ENSCAFP00000041217.1,ENSCAFP00000005322.3,ENSMUSP00000125339.1,ENSMUSP00000044454.9,ENSMUSP00000124348.1,ENSP00000234142.5,ENSP00000370896.2,ENSP00000263834.5,ENSP00000370892.2,ENSP00000374475.3	growth regulation by estrogen in breast cancer 1 like ,growth regulation by estrogen in breast cancer-like ,growth regulation by estrogen in breast cancer 1 like ,growth regulation by estrogen in breast cancer-like ,gene regulated by estrogen in breast cancer protein ,growth regulation by estrogen in breast cancer 1 ,gene regulated by estrogen in breast cancer protein ,growth regulation by estrog…
bc_c5100	Canis lupus familiaris	ENSCAFP00000037775.1,ENSCAFP00000008305.4,ENSCAFP00000006662.3,ENSCAFP00000036424.1	acidic nuclear phosphoprotein 32 family member E ,PAF1 homolog, Paf1/RNA polymerase II complex component ,zinc finger protein 467 ,histone cluster 1 H2B family member f
bc_c5129	Canis lupus familiaris,Homo sapiens,Mus musculus	ENSMUSP00000116713.1,ENSP00000438065.1,ENSP00000445821.1,ENSP00000445706.1,ENSMUSP00000116847.1,ENSCAFP00000006086.3,ENSCAFP00000006086.3,ENSP00000317487.5,ENSP00000443436.1,ENSMUSP00000114749.1,ENSP00000441392.1,ENSMUSP00000115338.1,ENSP00000317902.5,ENSMUSP00000119081.1,ENSMUSP00000116931.1,ENSMUSP00000034398.5,ENSMUSP00000114665.1,ENSP00000444749.1	centrosomal protein 57
bc_c5147	Canis lupus familiaris	ENSCAFP00000005793.3,ENSCAFP00000037775.1	KIAA1147 ,acidic nuclear phosphoprotein 32 family member E
bc_c5165	Canis lupus familiaris,Homo sapiens,Mus musculus	ENSMUSP00000130941.2,ENSCAFP00000003110.3,ENSP00000274813.3	methylmalonyl-Coenzyme A mutase ,methylmalonyl-CoA mutase
bc_c5167	Canis lupus familiaris	ENSCAFP00000018396.3,ENSCAFP00000031628.2	myosin IIIB
bc_c5176	Canis lupus familiaris	ENSCAFP00000020113.3,ENSCAFP00000005793.3,ENSCAFP00000008305.4,ENSCAFP00000013663.3,ENSCAFP00000017193.3	tripartite motif containing 69 ,KIAA1147 ,PAF1 homolog, Paf1/RNA polymerase II complex component ,F-box and WD repeat domain containing 8 ,toll like receptor 7
bc_c5179	Canis lupus familiaris	ENSCAFP00000037439.1,ENSCAFP00000012977.3	ALMS1, centrosome and basal body associated protein
bc_c5186	Canis lupus familiaris	ENSCAFP00000017193.3,ENSCAFP00000006662.3	toll like receptor 7 ,zinc finger protein 467
bc_c5227	Canis lupus familiaris,Homo sapiens,Mus musculus	ENSCAFP00000025565.3,ENSCAFP00000039937.1,ENSP00000391087.2,ENSP00000365530.2,ENSMUSP00000122365.1,ENSMUSP00000020858.7,ENSMUSP00000116191.1	syntaxin binding protein 4
bc_c5236	Canis lupus familiaris,Homo sapiens,Mus musculus	ENSCAFP00000015494.4,ENSCAFP00000040378.1,ENSP00000358770.3,ENSP00000336824.4,ENSMUSP00000049977.7,ENSMUSP00000026043.5,ENSCAFP00000024806.3,ENSMUSP00000099885.3,ENSP00000176763.5	STE20 like kinase ,STE20-like kinase ,serine/threonine kinase 10
bc_c5248	Canis lupus familiaris,Homo sapiens,Mus musculus	ENSCAFP00000017360.2,ENSMUSP00000149891.1,ENSP00000436290.1,ENSMUSP00000130438.1,ENSMUSP00000057354.7,ENSP00000432550.1,ENSP00000376539.2,ENSP00000264027.4	sterol-C5-desaturase
bc_c5249	Canis lupus familiaris	ENSCAFP00000039269.1,ENSCAFP00000040660.1,ENSCAFP00000043225.1,ENSCAFP00000037978.1,ENSCAFP00000038115.1,ENSCAFP00000001957.3,ENSCAFP00000041730.1,ENSCAFP00000028891.3,ENSCAFP00000017539.3,ENSCAFP00000030068.3,ENSCAFP00000013039.3	KIAA2026 ,zinc finger protein 658 ,katanin catalytic subunit A1 like 2 ,serologically defined colon cancer antigen 8 ,potassium channel tetramerization domain containing 14 ,SRSF protein kinase 1 ,inhibitor of CDK, cyclin A1 interacting protein 1 ,hematological and neurological expressed 1 like ,transmembrane protein 62 ,mitochondrial ribosome recycling factor ,protein kinase C and casein kinase …
bc_c5273	Canis lupus familiaris,Homo sapiens,Mus musculus	ENSP00000372763.1,ENSP00000269214.4,ENSCAFP00000026960.3,ENSMUSP00000111530.1,ENSMUSP00000095274.3,ENSMUSP00000025142.5	establishment of sister chromatid cohesion N-acetyltransferase 1
bc_c5274	Canis lupus familiaris	ENSCAFP00000001957.3,ENSCAFP00000040660.1,ENSCAFP00000038115.1,ENSCAFP00000017539.3,ENSCAFP00000037978.1,ENSCAFP00000043225.1,ENSCAFP00000028891.3,ENSCAFP00000039269.1,ENSCAFP00000013039.3,ENSCAFP00000005288.3	SRSF protein kinase 1 ,zinc finger protein 658 ,potassium channel tetramerization domain containing 14 ,transmembrane protein 62 ,serologically defined colon cancer antigen 8 ,katanin catalytic subunit A1 like 2 ,hematological and neurological expressed 1 like ,KIAA2026 ,protein kinase C and casein kinase substrate in neurons 3 ,calcium dependent secretion activator 2
bc_c5279	Canis lupus familiaris,Homo sapiens,Mus musculus	ENSCAFP00000038873.1,ENSCAFP00000021803.3,ENSCAFP00000036409.1,ENSP00000382271.3,ENSP00000453440.1,ENSP00000370337.2,ENSP00000321000.5,ENSMUSP00000087208.2	centrosomal protein 152
bc_c5290	Canis lupus familiaris,Homo sapiens,Mus musculus	ENSMUSP00000121954.1,ENSCAFP00000002215.2,ENSMUSP00000133630.1,ENSP00000370303.3,ENSMUSP00000102859.1,ENSMUSP00000030110.8	zinc finger, DHHC domain containing 21 ,zinc finger DHHC-type containing 21 ,zinc finger, DHHC domain containing 21 ,zinc finger DHHC-type containing 21 ,zinc finger, DHHC domain containing 21
bc_c5294	Canis lupus familiaris,Homo sapiens,Mus musculus	ENSCAFP00000003632.4,ENSCAFP00000003632.4,ENSP00000424694.1,ENSP00000424694.1,ENSP00000425338.1,ENSP00000425338.1,ENSMUSP00000085650.3,ENSMUSP00000085650.3,ENSMUSP00000139610.1,ENSMUSP00000139610.1,ENSP00000377048.1,ENSP00000377048.1,ENSP00000262043.3,ENSP00000262043.3	PHD finger protein 3
bc_c5310	Canis lupus familiaris	ENSCAFP00000013663.3,ENSCAFP00000006662.3,ENSCAFP00000005288.3,ENSCAFP00000005793.3,ENSCAFP00000037940.1,ENSCAFP00000013039.3	F-box and WD repeat domain containing 8 ,zinc finger protein 467 ,calcium dependent secretion activator 2 ,KIAA1147 ,ankyrin repeat and SOCS box containing 9 ,protein kinase C and casein kinase substrate in neurons 3
bc_c5312	Canis lupus familiaris	ENSCAFP00000017193.3	toll like receptor 7
bc_c5317	Canis lupus familiaris,Homo sapiens,Mus musculus	ENSMUSP00000149435.1,ENSP00000434476.1,ENSMUSP00000125516.1,ENSP00000437696.1,ENSP00000415621.1,ENSMUSP00000093414.2,ENSP00000410604.3,ENSMUSP00000040936.4,ENSCAFP00000031804.3,ENSP00000357907.3,ENSP00000317665.3,ENSMUSP00000124323.1,ENSMUSP00000125668.1,ENSMUSP00000031640.8,ENSCAFP00000010245.3,ENSP00000370938.3	cyclin-dependent kinase 19 ,cyclin dependent kinase 19 ,cyclin-dependent kinase 8 ,cyclin dependent kinase 8 ,cyclin dependent kinase 19 ,cyclin-dependent kinase 19 ,cyclin dependent kinase 19 ,cyclin-dependent kinase 19 ,cyclin dependent kinase 19 ,cyclin-dependent kinase 8 ,cyclin dependent kinase 8
bc_c5347	Canis lupus familiaris	ENSCAFP00000017193.3	toll like receptor 7
bc_c5353	Canis lupus familiaris	ENSCAFP00000020113.3,ENSCAFP00000013663.3	tripartite motif containing 69 ,F-box and WD repeat domain containing 8
bc_c5358	Canis lupus familiaris	ENSCAFP00000043225.1	katanin catalytic subunit A1 like 2
bc_c5361	Canis lupus familiaris	ENSCAFP00000040660.1,ENSCAFP00000001957.3,ENSCAFP00000037978.1,ENSCAFP00000038115.1,ENSCAFP00000043225.1,ENSCAFP00000028891.3,ENSCAFP00000013039.3,ENSCAFP00000005288.3,ENSCAFP00000006662.3	zinc finger protein 658 ,SRSF protein kinase 1 ,serologically defined colon cancer antigen 8 ,potassium channel tetramerization domain containing 14 ,katanin catalytic subunit A1 like 2 ,hematological and neurological expressed 1 like ,protein kinase C and casein kinase substrate in neurons 3 ,calcium dependent secretion activator 2 ,zinc finger protein 467
bc_c5375	Canis lupus familiaris,Homo sapiens,Mus musculus	ENSCAFP00000029873.3,ENSP00000359305.3,ENSMUSP00000002837.4	transmembrane p24 trafficking protein 5
bc_c5385	Canis lupus familiaris,Homo sapiens,Mus musculus	ENSCAFP00000020032.3,ENSCAFP00000020032.3,ENSP00000261866.7,ENSP00000261866.7,ENSP00000396110.2,ENSP00000396110.2,ENSP00000453599.1,ENSP00000453599.1,ENSP00000445278.2,ENSP00000445278.2,ENSMUSP00000037543.7,ENSMUSP00000037543.7,ENSCAFP00000020113.3,ENSCAFP00000013663.3,ENSCAFP00000008305.4,ENSCAFP00000008305.4,ENSCAFP00000037775.1,ENSCAFP00000036424.1	SPG11, spatacsin vesicle trafficking associated ,spastic paraplegia 11 ,tripartite motif containing 69 ,F-box and WD repeat domain containing 8 ,PAF1 homolog, Paf1/RNA polymerase II complex component ,acidic nuclear phosphoprotein 32 family member E ,histone cluster 1 H2B family member f
bc_c5386	Canis lupus familiaris,Homo sapiens,Mus musculus	ENSCAFP00000010904.3,ENSCAFP00000010904.3,ENSCAFP00000041776.1,ENSCAFP00000041776.1,ENSP00000479904.1,ENSP00000479904.1,ENSP00000372324.2,ENSP00000372324.2,ENSP00000372327.2,ENSP00000372327.2,ENSMUSP00000022511.8,ENSMUSP00000022511.8,ENSMUSP00000022511.8,ENSMUSP00000112497.1,ENSP00000363096.3	zinc finger MYM-type containing 2 ,zinc finger, MYM-type 2 ,zinc finger, MYM-type 3 ,zinc finger MYM-type containing 3
bc_c5392	Canis lupus familiaris	ENSCAFP00000017193.3,ENSCAFP00000005793.3	toll like receptor 7 ,KIAA1147
bc_c5405	Canis lupus familiaris,Homo sapiens,Mus musculus	ENSP00000402377.2,ENSP00000382703.1,ENSCAFP00000013024.4,ENSP00000286835.7,ENSMUSP00000132250.1,ENSMUSP00000044472.7,ENSMUSP00000076024.6,ENSP00000356154.4,ENSCAFP00000000804.3,ENSP00000413098.2,ENSP00000356146.3	SR-related CTD associated factor 4 ,SR-related CTD-associated factor 4 ,SR-related CTD-associated factor 8 ,SR-related CTD associated factor 8
bc_c5416	Canis lupus familiaris,Homo sapiens,Mus musculus	ENSP00000358121.2,ENSP00000358121.2,ENSP00000430898.1,ENSP00000430898.1,ENSCAFP00000005356.3,ENSCAFP00000005356.3,ENSP00000262903.4,ENSP00000262903.4,ENSMUSP00000039206.6,ENSMUSP00000039206.6	HECT domain and ankyrin repeat containing E3 ubiquitin protein ligase 1 ,HECT domain and ankyrin repeat containing, E3 ubiquitin protein ligase 1
bc_c5418	Canis lupus familiaris,Homo sapiens,Mus musculus	ENSCAFP00000000339.3,ENSP00000435710.1,ENSP00000356773.2,ENSP00000265602.6,ENSP00000388650.2,ENSP00000356774.4,ENSP00000322478.6,ENSMUSP00000101164.4,ENSMUSP00000149010.1,ENSP00000434697.1	Abelson helper integration site 1
bc_c5426	Canis lupus familiaris,Homo sapiens,Mus musculus	ENSP00000429054.1,ENSCAFP00000037543.1,ENSCAFP00000010585.4,ENSP00000327077.8,ENSP00000431099.1,ENSP00000328332.9,ENSP00000430521.1,ENSMUSP00000039709.7,ENSMUSP00000147887.1	pericentriolar material 1
bc_c5437	Canis lupus familiaris	ENSCAFP00000017193.3	toll like receptor 7
bc_c5438	Canis lupus familiaris,Homo sapiens,Mus musculus	ENSMUSP00000130798.1,ENSP00000450564.1,ENSMUSP00000126275.1,ENSP00000216277.8,ENSP00000450437.1,ENSMUSP00000021535.7,ENSMUSP00000105527.2,ENSMUSP00000131668.1,ENSP00000376716.2,ENSMUSP00000128402.1,ENSCAFP00000026244.3,ENSMUSP00000128908.1,ENSP00000384700.2,ENSMUSP00000100595.1,ENSP00000405599.1,ENSP00000238714.3,ENSMUSP00000020513.3,ENSMUSP00000099927.2,ENSCAFP00000036305.1	poly (A) polymerase alpha ,poly(A) polymerase alpha ,poly (A) polymerase alpha ,poly(A) polymerase alpha ,poly (A) polymerase alpha ,poly(A) polymerase alpha ,poly (A) polymerase alpha ,poly(A) polymerase alpha ,poly (A) polymerase alpha ,poly(A) polymerase beta ,poly (A) polymerase beta (testis specific) ,poly(A) polymerase gamma
bc_c5451	Canis lupus familiaris,Homo sapiens,Mus musculus	ENSCAFP00000003004.3,ENSCAFP00000003004.3,ENSP00000222543.5,ENSMUSP00000145193.1,ENSMUSP00000031674.7	tissue factor pathway inhibitor 2
bc_c5462	Canis lupus familiaris,Homo sapiens,Mus musculus	ENSP00000343899.5,ENSMUSP00000052202.7,ENSMUSP00000052202.7,ENSP00000451453.1,ENSP00000451453.1,ENSCAFP00000021577.3,ENSP00000348550.4,ENSP00000379068.2,ENSP00000451977.1,ENSP00000451977.1	FERM domain containing 6
bc_c5468	Canis lupus familiaris	ENSCAFP00000006662.3,ENSCAFP00000038115.1,ENSCAFP00000037978.1	zinc finger protein 467 ,potassium channel tetramerization domain containing 14 ,serologically defined colon cancer antigen 8
bc_c5473	Canis lupus familiaris	ENSCAFP00000013039.3,ENSCAFP00000006662.3,ENSCAFP00000001957.3,ENSCAFP00000005793.3,ENSCAFP00000041730.1,ENSCAFP00000038115.1,ENSCAFP00000030795.2,ENSCAFP00000043225.1,ENSCAFP00000040660.1	protein kinase C and casein kinase substrate in neurons 3 ,zinc finger protein 467 ,SRSF protein kinase 1 ,KIAA1147 ,inhibitor of CDK, cyclin A1 interacting protein 1 ,potassium channel tetramerization domain containing 14 ,choline phosphotransferase 1 ,katanin catalytic subunit A1 like 2 ,zinc finger protein 658
bc_c5476	Canis lupus familiaris,Homo sapiens,Mus musculus	ENSMUSP00000141926.1,ENSMUSP00000141340.1,ENSCAFP00000037255.1,ENSCAFP00000043180.1,ENSMUSP00000142000.1,ENSP00000368362.2,ENSMUSP00000029038.6	fatty acid binding protein 9, testis ,predicted gene, 37389 ,peripheral myelin protein 2 ,fatty acid binding protein 9, testis ,fatty acid binding protein 9 ,fatty acid binding protein 9, testis
bc_c5490	Canis lupus familiaris	ENSCAFP00000008305.4,ENSCAFP00000037775.1	PAF1 homolog, Paf1/RNA polymerase II complex component ,acidic nuclear phosphoprotein 32 family member E
bc_c5505	Canis lupus familiaris	ENSCAFP00000013039.3,ENSCAFP00000030795.2,ENSCAFP00000006662.3,ENSCAFP00000001957.3,ENSCAFP00000005793.3,ENSCAFP00000037978.1,ENSCAFP00000040660.1,ENSCAFP00000020113.3	protein kinase C and casein kinase substrate in neurons 3 ,choline phosphotransferase 1 ,zinc finger protein 467 ,SRSF protein kinase 1 ,KIAA1147 ,serologically defined colon cancer antigen 8 ,zinc finger protein 658 ,tripartite motif containing 69
bc_c5506	Canis lupus familiaris,Homo sapiens,Mus musculus	ENSCAFP00000021658.3,ENSP00000479061.1,ENSP00000476704.1,ENSMUSP00000044815.5,ENSP00000263688.3,ENSP00000477484.2,ENSP00000356696.4	SUN domain containing ossification factor
bc_c5508	Canis lupus familiaris	ENSCAFP00000020113.3,ENSCAFP00000005793.3	tripartite motif containing 69 ,KIAA1147
bc_c5510	Canis lupus familiaris	ENSCAFP00000002566.3,ENSCAFP00000002566.3	sperm adhesion molecule 1
bc_c5523	Canis lupus familiaris,Homo sapiens,Mus musculus	ENSMUSP00000054607.4,ENSMUSP00000149704.1,ENSMUSP00000060289.2,ENSMUSP00000151138.1,ENSCAFP00000032548.2,ENSP00000444054.1,ENSMUSP00000150911.1,ENSMUSP00000148008.1,ENSMUSP00000077774.1,ENSMUSP00000072847.1,ENSMUSP00000150456.1,ENSMUSP00000149895.1,ENSMUSP00000147900.1,ENSP00000328878.5,ENSP00000369279.2	olfactory receptor 672 ,olfactory receptor 670 ,olfactory receptor family 52 subfamily E member 4 ,olfactory receptor family 52 subfamily E member 8 ,olfactory receptor 671 ,olfactory receptor 675 ,olfactory receptor family 52 subfamily E member 6
bc_c5533	Canis lupus familiaris,Homo sapiens,Mus musculus	ENSMUSP00000134773.1,ENSCAFP00000019928.3,ENSCAFP00000038589.1,ENSP00000490844.1,ENSP00000264167.4,ENSMUSP00000107583.2,ENSMUSP00000135457.1,ENSMUSP00000041967.7	alkylglycerone phosphate synthase
bc_c5548	Canis lupus familiaris,Homo sapiens,Mus musculus	ENSCAFP00000004485.3,ENSMUSP00000122138.2,ENSP00000210227.4,ENSMUSP00000122840.2,ENSMUSP00000134102.1,ENSMUSP00000030076.5,ENSMUSP00000133612.1,ENSMUSP00000099947.4,ENSP00000363375.1,ENSP00000363373.2,ENSP00000334499.6,ENSP00000414921.1,ENSP00000468565.3,ENSP00000466250.2,ENSP00000465652.2,ENSMUSP00000059481.9,ENSMUSP00000127783.1,ENSMUSP00000126192.1,ENSCAFP00000029146.2,ENSCAFP00000041014.1,ENS…	polypyrimidine tract binding protein 3 ,polypyrimidine tract binding protein 1 ,polypyrimidine tract binding protein 3
bc_c5553	Canis lupus familiaris	ENSCAFP00000017193.3	toll like receptor 7
bc_c5554	Canis lupus familiaris	ENSCAFP00000038689.1	zinc finger protein 268
bc_c5555	Canis lupus familiaris,Homo sapiens,Mus musculus	ENSCAFP00000006002.3,ENSMUSP00000151561.1,ENSMUSP00000052758.7,ENSMUSP00000151900.1,ENSMUSP00000151896.1,ENSP00000384499.3,ENSP00000354561.2,ENSP00000479408.1,ENSP00000347244.4	intersectin 2
bc_c5557	Canis lupus familiaris,Homo sapiens,Mus musculus	ENSCAFP00000042406.1,ENSCAFP00000042406.1,ENSP00000411902.1,ENSP00000411902.1,ENSP00000333938.7,ENSP00000333938.7,ENSCAFP00000030184.3,ENSCAFP00000030184.3,ENSMUSP00000142559.1,ENSMUSP00000143133.1,ENSMUSP00000143573.1,ENSMUSP00000142936.1,ENSP00000383814.3,ENSP00000327363.8,ENSCAFP00000030185.4	nexilin F-actin binding protein ,nexilin ,nexilin F-actin binding protein
bc_c5570	Canis lupus familiaris,Homo sapiens,Mus musculus	ENSCAFP00000023577.3,ENSP00000269576.5,ENSMUSP00000099420.4,ENSCAFP00000023446.3	keratin 10 ,keratin 17
bc_c5573	Canis lupus familiaris,Homo sapiens,Mus musculus	ENSCAFP00000027549.3,ENSP00000265107.4,ENSMUSP00000037340.6	WD repeat domain 70
bc_c5581	Canis lupus familiaris	ENSCAFP00000017193.3,ENSCAFP00000006662.3	toll like receptor 7 ,zinc finger protein 467
bc_c5636	Canis lupus familiaris	ENSCAFP00000041730.1,ENSCAFP00000006662.3,ENSCAFP00000038115.1,ENSCAFP00000013039.3,ENSCAFP00000001957.3	inhibitor of CDK, cyclin A1 interacting protein 1 ,zinc finger protein 467 ,potassium channel tetramerization domain containing 14 ,protein kinase C and casein kinase substrate in neurons 3 ,SRSF protein kinase 1
bc_c5644	Canis lupus familiaris,Homo sapiens,Mus musculus	ENSMUSP00000117327.1,ENSCAFP00000007406.3,ENSMUSP00000042155.4,ENSP00000415851.1,ENSP00000311713.3	oxidative-stress responsive 1 ,oxidative stress responsive 1 ,oxidative-stress responsive 1 ,oxidative stress responsive 1
bc_c5649	Canis lupus familiaris	ENSCAFP00000043225.1,ENSCAFP00000038115.1,ENSCAFP00000040660.1,ENSCAFP00000001957.3,ENSCAFP00000037978.1,ENSCAFP00000041730.1,ENSCAFP00000017539.3,ENSCAFP00000028891.3,ENSCAFP00000039269.1,ENSCAFP00000013039.3,ENSCAFP00000005288.3	katanin catalytic subunit A1 like 2 ,potassium channel tetramerization domain containing 14 ,zinc finger protein 658 ,SRSF protein kinase 1 ,serologically defined colon cancer antigen 8 ,inhibitor of CDK, cyclin A1 interacting protein 1 ,transmembrane protein 62 ,hematological and neurological expressed 1 like ,KIAA2026 ,protein kinase C and casein kinase substrate in neurons 3 ,calcium dependent…
bc_c5651	Canis lupus familiaris	ENSCAFP00000039269.1,ENSCAFP00000043225.1,ENSCAFP00000041730.1,ENSCAFP00000038115.1,ENSCAFP00000030068.3,ENSCAFP00000040660.1,ENSCAFP00000037978.1,ENSCAFP00000001957.3	KIAA2026 ,katanin catalytic subunit A1 like 2 ,inhibitor of CDK, cyclin A1 interacting protein 1 ,potassium channel tetramerization domain containing 14 ,mitochondrial ribosome recycling factor ,zinc finger protein 658 ,serologically defined colon cancer antigen 8 ,SRSF protein kinase 1
bc_c5655	Canis lupus familiaris,Homo sapiens,Mus musculus	ENSP00000433239.1,ENSP00000221086.3,ENSCAFP00000011909.3,ENSMUSP00000059894.5	myotubularin related protein 9
bc_c5656	Canis lupus familiaris,Homo sapiens	ENSP00000404867.2,ENSCAFP00000043210.1,ENSCAFP00000002670.3,ENSP00000331981.3,ENSP00000411983.1,ENSP00000413575.2	carnitine O-octanoyltransferase
bc_c5683	Canis lupus familiaris,Homo sapiens,Mus musculus	ENSP00000467328.1,ENSP00000465942.1,ENSCAFP00000041277.1,ENSP00000472092.1,ENSP00000466225.1,ENSP00000327314.7,ENSP00000484852.1,ENSMUSP00000138265.1,ENSMUSP00000138478.1,ENSP00000468192.1,ENSP00000418468.1,ENSP00000471703.1,ENSP00000481316.1,ENSP00000468995.1,ENSP00000465346.1,ENSP00000472392.1,ENSP00000471352.1,ENSP00000333660.2,ENSP00000351594.3,ENSP00000392638.1,ENSP00000467572.1,ENSP00000466…	zinc finger protein 283 ,zinc finger protein 83 ,zinc finger protein 571 ,zinc finger protein 283 ,zinc finger protein 229 ,zinc finger protein 571 ,zinc finger protein 525 ,zinc finger protein 83 ,zinc finger protein 761 ,zinc finger protein 320 ,zinc finger protein 420 ,zinc finger protein 83 ,zinc finger protein 571 ,zinc finger protein 383 ,zinc finger protein 420 ,zinc finger protein 320 ,zi…
bc_c5688	Canis lupus familiaris	ENSCAFP00000041730.1	inhibitor of CDK, cyclin A1 interacting protein 1
bc_c5709	Canis lupus familiaris,Homo sapiens,Mus musculus	ENSCAFP00000016119.3,ENSCAFP00000016119.3,ENSCAFP00000016119.3,ENSP00000355541.3,ENSP00000355541.3,ENSP00000355540.2,ENSP00000355540.2,ENSMUSP00000054084.8,ENSMUSP00000054084.8	HEAT repeat containing 1
bc_c5711	Canis lupus familiaris,Homo sapiens,Mus musculus	ENSP00000393899.1,ENSP00000384675.2,ENSP00000387784.1,ENSCAFP00000009512.2,ENSP00000378479.2,ENSMUSP00000067786.5,ENSP00000216373.5,ENSP00000445328.1,ENSMUSP00000138589.1,ENSCAFP00000021080.1,ENSMUSP00000138793.1,ENSMUSP00000044866.7	SOS Ras/Rac guanine nucleotide exchange factor 1 ,son of sevenless homolog 1 (Drosophila) ,SOS Ras/Rho guanine nucleotide exchange factor 2 ,son of sevenless homolog 2 (Drosophila) ,SOS Ras/Rho guanine nucleotide exchange factor 2 ,son of sevenless homolog 2 (Drosophila)
bc_c5713	Canis lupus familiaris	ENSCAFP00000038115.1,ENSCAFP00000040660.1,ENSCAFP00000001957.3,ENSCAFP00000037978.1,ENSCAFP00000041730.1,ENSCAFP00000028891.3,ENSCAFP00000017539.3,ENSCAFP00000039269.1,ENSCAFP00000013039.3	potassium channel tetramerization domain containing 14 ,zinc finger protein 658 ,SRSF protein kinase 1 ,serologically defined colon cancer antigen 8 ,inhibitor of CDK, cyclin A1 interacting protein 1 ,hematological and neurological expressed 1 like ,transmembrane protein 62 ,KIAA2026 ,protein kinase C and casein kinase substrate in neurons 3
bc_c5716	Canis lupus familiaris	ENSCAFP00000040660.1,ENSCAFP00000038115.1,ENSCAFP00000037978.1,ENSCAFP00000001957.3,ENSCAFP00000041730.1,ENSCAFP00000039269.1,ENSCAFP00000043225.1,ENSCAFP00000013039.3,ENSCAFP00000017539.3	zinc finger protein 658 ,potassium channel tetramerization domain containing 14 ,serologically defined colon cancer antigen 8 ,SRSF protein kinase 1 ,inhibitor of CDK, cyclin A1 interacting protein 1 ,KIAA2026 ,katanin catalytic subunit A1 like 2 ,protein kinase C and casein kinase substrate in neurons 3 ,transmembrane protein 62
bc_c5721	Canis lupus familiaris	ENSCAFP00000020113.3	tripartite motif containing 69
bc_c5722	Canis lupus familiaris,Homo sapiens,Mus musculus	ENSMUSP00000124426.1,ENSCAFP00000012200.3,ENSMUSP00000125656.1,ENSMUSP00000022170.7,ENSMUSP00000048373.6,ENSMUSP00000125088.1,ENSP00000421717.1,ENSMUSP00000124253.1,ENSP00000296804.3,ENSP00000427004.1,ENSP00000296805.3,ENSP00000405808.2	G elongation factor, mitochondrial 2 ,G elongation factor mitochondrial 2 ,G elongation factor, mitochondrial 2 ,G elongation factor mitochondrial 2 ,G elongation factor, mitochondrial 2 ,G elongation factor mitochondrial 2
bc_c5736	Canis lupus familiaris,Homo sapiens,Mus musculus	ENSP00000427408.1,ENSP00000427388.1,ENSP00000427388.1,ENSP00000426518.1,ENSP00000426518.1,ENSP00000425851.1,ENSP00000425851.1,ENSP00000420850.1,ENSP00000420850.1,ENSP00000423140.1,ENSP00000423140.1,ENSP00000425732.1,ENSP00000425732.1,ENSP00000424087.1,ENSP00000424087.1,ENSP00000424087.1,ENSP00000421695.1,ENSP00000426275.1,ENSP00000426275.1,ENSP00000426275.1,ENSP00000349168.5,ENSP00000349168.5,ENS…	heterogeneous nuclear ribonucleoprotein H1 ,heterogeneous nuclear ribonucleoprotein H1 ,heterogeneous nuclear ribonucleoprotein H1 ,heterogeneous nuclear ribonucleoprotein H1 ,heterogeneous nuclear ribonucleoprotein H1 ,heterogeneous nuclear ribonucleoprotein H2 ,heterogeneous nuclear ribonucleoprotein F ,heterogeneous nuclear ribonucleoprotein H1 ,heterogeneous nuclear ribonucleoprotein F ,heter…
bc_c5744	Canis lupus familiaris	ENSCAFP00000001957.3,ENSCAFP00000043225.1,ENSCAFP00000038115.1,ENSCAFP00000041730.1,ENSCAFP00000040660.1,ENSCAFP00000037978.1,ENSCAFP00000017539.3,ENSCAFP00000013039.3,ENSCAFP00000005288.3,ENSCAFP00000039269.1,ENSCAFP00000028891.3	SRSF protein kinase 1 ,katanin catalytic subunit A1 like 2 ,potassium channel tetramerization domain containing 14 ,inhibitor of CDK, cyclin A1 interacting protein 1 ,zinc finger protein 658 ,serologically defined colon cancer antigen 8 ,transmembrane protein 62 ,protein kinase C and casein kinase substrate in neurons 3 ,calcium dependent secretion activator 2 ,KIAA2026 ,hematological and neurolo…
bc_c5748	Canis lupus familiaris,Mus musculus	ENSMUSP00000145924.1,ENSCAFP00000025359.3,ENSMUSP00000095656.4	Tu translation elongation factor, mitochondrial
bc_c5768	Canis lupus familiaris,Homo sapiens,Mus musculus	ENSMUSP00000143845.1,ENSP00000369600.4,ENSMUSP00000144657.1,ENSCAFP00000009661.3,ENSP00000445043.2,ENSMUSP00000084454.5	FRY microtubule binding protein
bc_c5773	Canis lupus familiaris,Homo sapiens,Mus musculus	ENSP00000393596.2,ENSCAFP00000008679.3,ENSMUSP00000138693.1,ENSMUSP00000136329.1,ENSMUSP00000138333.1,ENSMUSP00000138270.1,ENSMUSP00000138732.1	baculoviral IAP repeat containing 6 ,baculoviral IAP repeat-containing 6
bc_c5779	Canis lupus familiaris	ENSCAFP00000039269.1,ENSCAFP00000043225.1,ENSCAFP00000038115.1,ENSCAFP00000037978.1,ENSCAFP00000041730.1,ENSCAFP00000040660.1,ENSCAFP00000001957.3,ENSCAFP00000028891.3,ENSCAFP00000017539.3,ENSCAFP00000013039.3,ENSCAFP00000009373.3	KIAA2026 ,katanin catalytic subunit A1 like 2 ,potassium channel tetramerization domain containing 14 ,serologically defined colon cancer antigen 8 ,inhibitor of CDK, cyclin A1 interacting protein 1 ,zinc finger protein 658 ,SRSF protein kinase 1 ,hematological and neurological expressed 1 like ,transmembrane protein 62 ,protein kinase C and casein kinase substrate in neurons 3 ,tripartite motif-…
bc_c5785	Canis lupus familiaris,Homo sapiens,Mus musculus	ENSP00000432061.1,ENSCAFP00000006304.3,ENSMUSP00000111251.1,ENSMUSP00000057355.7	solute carrier family 36 member 4 ,solute carrier family 36 (proton/amino acid symporter), member 4
bc_c5791	Canis lupus familiaris	ENSCAFP00000009373.3	tripartite motif-containing protein 6
bc_c5795	Canis lupus familiaris	ENSCAFP00000039269.1	KIAA2026
bc_c5801	Homo sapiens,Mus musculus	ENSP00000395849.2,ENSMUSP00000123151.2,ENSP00000373280.4,ENSP00000373281.4,ENSMUSP00000108250.2,ENSMUSP00000108249.2,ENSP00000295720.6	NIMA related kinase 10 ,NIMA (never in mitosis gene a)- related kinase 10 ,NIMA related kinase 10 ,NIMA (never in mitosis gene a)- related kinase 10 ,NIMA related kinase 10
bc_c5809	Canis lupus familiaris,Homo sapiens,Mus musculus	ENSP00000441315.1,ENSCAFP00000005538.3,ENSMUSP00000043844.6,ENSP00000294353.6,ENSCAFP00000039269.1,ENSCAFP00000039233.1	zyg-11 family member B, cell cycle regulator ,zyg-ll family member B, cell cycle regulator ,zyg-11 family member B, cell cycle regulator ,KIAA2026 ,pleckstrin homology domain containing S1
bc_c5813	Canis lupus familiaris,Homo sapiens,Mus musculus	ENSCAFP00000001411.4,ENSCAFP00000001411.4,ENSP00000287394.5,ENSMUSP00000043691.3	ATPase family, AAA domain containing 2
bc_c5825	Canis lupus familiaris	ENSCAFP00000039269.1	KIAA2026
bc_c5840	Canis lupus familiaris,Mus musculus	ENSCAFP00000000484.3,ENSCAFP00000000486.3,ENSMUSP00000146658.1,ENSMUSP00000134378.1,ENSMUSP00000136386.1	androglobin
bc_c5848	Canis lupus familiaris	ENSCAFP00000005793.3,ENSCAFP00000013663.3,ENSCAFP00000037940.1	KIAA1147 ,F-box and WD repeat domain containing 8 ,ankyrin repeat and SOCS box containing 9
bc_c5854	Canis lupus familiaris	ENSCAFP00000040660.1,ENSCAFP00000038115.1,ENSCAFP00000001957.3,ENSCAFP00000037978.1,ENSCAFP00000041730.1,ENSCAFP00000043225.1,ENSCAFP00000017539.3,ENSCAFP00000013039.3,ENSCAFP00000039269.1	zinc finger protein 658 ,potassium channel tetramerization domain containing 14 ,SRSF protein kinase 1 ,serologically defined colon cancer antigen 8 ,inhibitor of CDK, cyclin A1 interacting protein 1 ,katanin catalytic subunit A1 like 2 ,transmembrane protein 62 ,protein kinase C and casein kinase substrate in neurons 3 ,KIAA2026
bc_c5855	Canis lupus familiaris	ENSCAFP00000017193.3	toll like receptor 7
bc_c5859	Canis lupus familiaris	ENSCAFP00000039269.1	KIAA2026
bc_c5886	Canis lupus familiaris,Homo sapiens	ENSCAFP00000010008.2,ENSCAFP00000010010.3,ENSP00000299481.4	NLR family pyrin domain containing 14
bc_c5924	Canis lupus familiaris	ENSCAFP00000039625.1	Fas associated factor 1
bc_c5926	Canis lupus familiaris	ENSCAFP00000043225.1	katanin catalytic subunit A1 like 2
bc_c5975	Canis lupus familiaris,Homo sapiens,Mus musculus	ENSP00000406924.1,ENSP00000444656.1,ENSP00000441656.1,ENSP00000386458.1,ENSCAFP00000040597.1,ENSMUSP00000147671.1,ENSMUSP00000147599.1,ENSMUSP00000075655.6,ENSCAFP00000039572.1,ENSCAFP00000008737.4,ENSCAFP00000036280.1,ENSCAFP00000039133.1,ENSP00000261897.1,ENSP00000369634.1,ENSP00000448073.2,ENSCAFP00000012513.4,ENSMUSP00000115869.1,ENSMUSP00000122649.1,ENSMUSP00000113282.2,ENSMUSP00000023745.6	pre-mRNA processing factor 40 homolog A ,pre-mRNA processing factor 40A ,pre-mRNA processing factor 40 homolog A ,pre-mRNA processing factor 40 homolog B ,pre-mRNA processing factor 40B
bc_c5976	Canis lupus familiaris	ENSCAFP00000001957.3,ENSCAFP00000013039.3,ENSCAFP00000037978.1,ENSCAFP00000040660.1,ENSCAFP00000040660.1,ENSCAFP00000017193.3,ENSCAFP00000038115.1,ENSCAFP00000030795.2,ENSCAFP00000005288.3,ENSCAFP00000006662.3,ENSCAFP00000041730.1,ENSCAFP00000039269.1	SRSF protein kinase 1 ,protein kinase C and casein kinase substrate in neurons 3 ,serologically defined colon cancer antigen 8 ,zinc finger protein 658 ,toll like receptor 7 ,potassium channel tetramerization domain containing 14 ,choline phosphotransferase 1 ,calcium dependent secretion activator 2 ,zinc finger protein 467 ,inhibitor of CDK, cyclin A1 interacting protein 1 ,KIAA2026
bc_c5989	Canis lupus familiaris	ENSCAFP00000038115.1,ENSCAFP00000043225.1,ENSCAFP00000001957.3,ENSCAFP00000040660.1,ENSCAFP00000037978.1,ENSCAFP00000041730.1,ENSCAFP00000028891.3,ENSCAFP00000017539.3,ENSCAFP00000039269.1,ENSCAFP00000013039.3,ENSCAFP00000005288.3,ENSCAFP00000006662.3	potassium channel tetramerization domain containing 14 ,katanin catalytic subunit A1 like 2 ,SRSF protein kinase 1 ,zinc finger protein 658 ,serologically defined colon cancer antigen 8 ,inhibitor of CDK, cyclin A1 interacting protein 1 ,hematological and neurological expressed 1 like ,transmembrane protein 62 ,KIAA2026 ,protein kinase C and casein kinase substrate in neurons 3 ,calcium dependent…
bc_c6002	Canis lupus familiaris	ENSCAFP00000039269.1,ENSCAFP00000039233.1	KIAA2026 ,pleckstrin homology domain containing S1
bc_c6031	Homo sapiens,Mus musculus	ENSP00000456531.1,ENSP00000456531.1,ENSP00000164305.5,ENSP00000164305.5,ENSP00000438963.2,ENSP00000438963.2,ENSMUSP00000096165.4,ENSMUSP00000096165.4,ENSMUSP00000139076.1,ENSMUSP00000139076.1,ENSMUSP00000139269.1,ENSMUSP00000139269.1,ENSMUSP00000138885.1,ENSMUSP00000138885.1	phosphatidylinositol glycan anchor biosynthesis class B ,phosphatidylinositol glycan anchor biosynthesis, class B
bc_c6037	Canis lupus familiaris	ENSCAFP00000001957.3	SRSF protein kinase 1
bc_c6041	Canis lupus familiaris	ENSCAFP00000036424.1	histone cluster 1 H2B family member f
bc_c6056	Canis lupus familiaris,Homo sapiens,Mus musculus	ENSCAFP00000033725.2,ENSP00000367319.2,ENSMUSP00000091471.3	F-box protein 47
bc_c6074	Canis lupus familiaris,Homo sapiens,Mus musculus	ENSMUSP00000130339.2,ENSCAFP00000015596.3,ENSP00000464323.1,ENSP00000356429.3,ENSMUSP00000140624.1	regulator of G-protein signaling 1
bc_c6099	Canis lupus familiaris,Homo sapiens	ENSCAFP00000014462.3,ENSP00000425784.1,ENSP00000427077.1,ENSP00000378450.2,ENSP00000427189.1,ENSP00000423252.1,ENSP00000421562.1,ENSP00000264344.5	family with sequence similarity 13 member A
bc_c6101	Canis lupus familiaris,Homo sapiens,Mus musculus	ENSCAFP00000012733.4,ENSP00000419862.1,ENSP00000330113.5,ENSP00000417078.1,ENSP00000309296.6,ENSMUSP00000029336.4,ENSCAFP00000006662.3,ENSCAFP00000031628.2,ENSCAFP00000018396.3	DEAH-box helicase 36 ,DEAH (Asp-Glu-Ala-His) box polypeptide 36 ,zinc finger protein 467 ,myosin IIIB
bc_c6106	Canis lupus familiaris	ENSCAFP00000008305.4	PAF1 homolog, Paf1/RNA polymerase II complex component
bc_c6114	Canis lupus familiaris	ENSCAFP00000039269.1,ENSCAFP00000039233.1	KIAA2026 ,pleckstrin homology domain containing S1
bc_c6143	Canis lupus familiaris,Homo sapiens,Mus musculus	ENSCAFP00000043098.1,ENSP00000358831.4,ENSMUSP00000034796.6	ELOVL fatty acid elongase 4 ,elongation of very long chain fatty acids (FEN1/Elo2, SUR4/Elo3, yeast)-like 4
bc_c6149	Homo sapiens,Mus musculus	ENSMUSP00000139677.1,ENSMUSP00000145321.1,ENSP00000423313.1,ENSP00000423827.1	UDP-N-acetyl-alpha-D-galactosamine:polypeptide N-acetylgalactosaminyltransferase-like 6 ,polypeptide N-acetylgalactosaminyltransferase-like 6
bc_c6155	Canis lupus familiaris,Homo sapiens,Mus musculus	ENSP00000423380.1,ENSP00000424200.1,ENSP00000296595.6,ENSP00000421498.1,ENSP00000426354.1,ENSCAFP00000012268.3,ENSMUSP00000055208.7	transmembrane protein 161B
bc_c6163	Canis lupus familiaris	ENSCAFP00000020113.3,ENSCAFP00000031628.2,ENSCAFP00000013663.3,ENSCAFP00000005793.3,ENSCAFP00000005793.3,ENSCAFP00000018396.3,ENSCAFP00000037775.1,ENSCAFP00000006662.3,ENSCAFP00000030795.2	tripartite motif containing 69 ,myosin IIIB ,F-box and WD repeat domain containing 8 ,KIAA1147 ,myosin IIIB ,acidic nuclear phosphoprotein 32 family member E ,zinc finger protein 467 ,choline phosphotransferase 1
bc_c6168	Canis lupus familiaris,Homo sapiens	ENSCAFP00000004683.3,ENSCAFP00000042945.1,ENSP00000437059.1,ENSP00000362006.3,ENSP00000455274.1,ENSP00000455823.1,ENSP00000362016.2,ENSP00000354573.2	microtubule-actin crosslinking factor 1
bc_c6170	Canis lupus familiaris,Homo sapiens,Mus musculus	ENSCAFP00000030036.3,ENSP00000378200.1,ENSP00000234701.3,ENSMUSP00000029919.5	chloride channel accessory 1
bc_c6182	Canis lupus familiaris	ENSCAFP00000006662.3,ENSCAFP00000001957.3,ENSCAFP00000013039.3	zinc finger protein 467 ,SRSF protein kinase 1 ,protein kinase C and casein kinase substrate in neurons 3
bc_c6186	Canis lupus familiaris	ENSCAFP00000022307.2	centrosomal protein 126
bc_c6187	Canis lupus familiaris	ENSCAFP00000017193.3,ENSCAFP00000013663.3,ENSCAFP00000006662.3	toll like receptor 7 ,F-box and WD repeat domain containing 8 ,zinc finger protein 467
bc_c6217	Canis lupus familiaris	ENSCAFP00000006662.3,ENSCAFP00000013039.3,ENSCAFP00000030795.2,ENSCAFP00000001957.3,ENSCAFP00000037940.1	zinc finger protein 467 ,protein kinase C and casein kinase substrate in neurons 3 ,choline phosphotransferase 1 ,SRSF protein kinase 1 ,ankyrin repeat and SOCS box containing 9
bc_c6227	Canis lupus familiaris,Homo sapiens,Mus musculus	ENSP00000426632.1,ENSP00000370322.1,ENSP00000422015.1,ENSP00000370325.2,ENSCAFP00000011198.3,ENSP00000422766.1,ENSP00000284037.4,ENSP00000370330.2,ENSCAFP00000042011.1,ENSCAFP00000043018.1,ENSMUSP00000140536.1,ENSMUSP00000140931.1,ENSMUSP00000127607.1,ENSMUSP00000022222.5,ENSMUSP00000057956.6,ENSMUSP00000088813.4	erbb2 interacting protein ,Erbb2 interacting protein
bc_c6228	Canis lupus familiaris,Homo sapiens,Mus musculus	ENSCAFP00000013815.3,ENSP00000430879.1,ENSP00000429385.1,ENSP00000428859.1,ENSMUSP00000137994.1,ENSMUSP00000110128.1,ENSMUSP00000027265.3,ENSP00000429697.1,ENSP00000264151.5,ENSP00000430062.1,ENSMUSP00000141087.1	O-sialoglycoprotein endopeptidase like 1 ,O-sialoglycoprotein endopeptidase-like 1 ,O-sialoglycoprotein endopeptidase like 1 ,predicted gene 28778
bc_c6246	Canis lupus familiaris,Homo sapiens,Mus musculus	ENSP00000425508.1,ENSP00000425508.1,ENSP00000426282.1,ENSP00000426282.1,ENSP00000421770.1,ENSP00000421770.1,ENSP00000422994.1,ENSP00000346050.3,ENSMUSP00000029722.6,ENSCAFP00000043104.1,ENSCAFP00000043104.1,ENSP00000426466.1,ENSP00000424547.1,ENSP00000424547.1,ENSP00000421457.1,ENSP00000423953.1,ENSP00000425978.1,ENSP00000421776.1,ENSP00000421776.1,ENSP00000421776.1,ENSP00000425024.1,ENSP00000425…	ribosomal protein S3A ,ribosomal protein S3A1 ,ribosomal protein S3A ,ribosomal protein S3A
bc_c6251	Canis lupus familiaris	ENSCAFP00000040660.1	zinc finger protein 658
bc_c6271	Canis lupus familiaris	ENSCAFP00000038115.1,ENSCAFP00000039269.1,ENSCAFP00000017539.3,ENSCAFP00000001957.3,ENSCAFP00000040660.1,ENSCAFP00000043225.1,ENSCAFP00000037978.1,ENSCAFP00000041730.1	potassium channel tetramerization domain containing 14 ,KIAA2026 ,transmembrane protein 62 ,SRSF protein kinase 1 ,zinc finger protein 658 ,katanin catalytic subunit A1 like 2 ,serologically defined colon cancer antigen 8 ,inhibitor of CDK, cyclin A1 interacting protein 1
bc_c6277	Canis lupus familiaris	ENSCAFP00000013663.3	F-box and WD repeat domain containing 8
bc_c6278	Canis lupus familiaris,Homo sapiens,Mus musculus	ENSCAFP00000017251.3,ENSCAFP00000043187.1,ENSP00000442563.2,ENSMUSP00000021060.5	DNA polymerase gamma 2, accessory subunit ,polymerase (DNA directed), gamma 2, accessory subunit
bc_c6285	Canis lupus familiaris	ENSCAFP00000037978.1,ENSCAFP00000040660.1,ENSCAFP00000041730.1,ENSCAFP00000043225.1,ENSCAFP00000038115.1,ENSCAFP00000001957.3,ENSCAFP00000006662.3,ENSCAFP00000013039.3	serologically defined colon cancer antigen 8 ,zinc finger protein 658 ,inhibitor of CDK, cyclin A1 interacting protein 1 ,katanin catalytic subunit A1 like 2 ,potassium channel tetramerization domain containing 14 ,SRSF protein kinase 1 ,zinc finger protein 467 ,protein kinase C and casein kinase substrate in neurons 3
bc_c6296	Canis lupus familiaris	ENSCAFP00000008305.4,ENSCAFP00000008305.4	PAF1 homolog, Paf1/RNA polymerase II complex component
bc_c6302	Canis lupus familiaris	ENSCAFP00000001957.3,ENSCAFP00000013039.3,ENSCAFP00000005793.3,ENSCAFP00000041730.1,ENSCAFP00000038115.1,ENSCAFP00000013663.3,ENSCAFP00000030795.2,ENSCAFP00000006662.3,ENSCAFP00000037978.1,ENSCAFP00000043225.1,ENSCAFP00000005288.3,ENSCAFP00000024715.3	SRSF protein kinase 1 ,protein kinase C and casein kinase substrate in neurons 3 ,KIAA1147 ,inhibitor of CDK, cyclin A1 interacting protein 1 ,potassium channel tetramerization domain containing 14 ,F-box and WD repeat domain containing 8 ,choline phosphotransferase 1 ,zinc finger protein 467 ,serologically defined colon cancer antigen 8 ,katanin catalytic subunit A1 like 2 ,calcium dependent sec…
bc_c6305	Canis lupus familiaris,Homo sapiens,Mus musculus	ENSCAFP00000027564.3,ENSMUSP00000061227.9,ENSP00000360125.3,ENSMUSP00000099844.4,ENSP00000360124.4,ENSP00000443449.1,ENSCAFP00000002837.3	phosphoglucomutase 1 ,phosphoglucomutase 2 ,phosphoglucomutase 1 ,phosphoglucomutase 2 ,phosphoglucomutase 1 ,phosphoglucomutase 5
bc_c6332	Canis lupus familiaris	ENSCAFP00000013663.3,ENSCAFP00000008305.4	F-box and WD repeat domain containing 8 ,PAF1 homolog, Paf1/RNA polymerase II complex component
bc_c6345	Canis lupus familiaris	ENSCAFP00000006662.3,ENSCAFP00000031628.2,ENSCAFP00000018396.3,ENSCAFP00000013663.3,ENSCAFP00000005793.3,ENSCAFP00000001957.3,ENSCAFP00000013039.3	zinc finger protein 467 ,myosin IIIB ,F-box and WD repeat domain containing 8 ,KIAA1147 ,SRSF protein kinase 1 ,protein kinase C and casein kinase substrate in neurons 3
bc_c6349	Canis lupus familiaris	ENSCAFP00000009373.3,ENSCAFP00000039269.1	tripartite motif-containing protein 6 ,KIAA2026
bc_c6380	Canis lupus familiaris	ENSCAFP00000005288.3,ENSCAFP00000001957.3,ENSCAFP00000006662.3	calcium dependent secretion activator 2 ,SRSF protein kinase 1 ,zinc finger protein 467
bc_c6388	Canis lupus familiaris	ENSCAFP00000038115.1,ENSCAFP00000001957.3,ENSCAFP00000013039.3,ENSCAFP00000040660.1	potassium channel tetramerization domain containing 14 ,SRSF protein kinase 1 ,protein kinase C and casein kinase substrate in neurons 3 ,zinc finger protein 658
bc_c6396	Canis lupus familiaris	ENSCAFP00000031793.2,ENSCAFP00000027367.1	interleukin 23 receptor
bc_c6398	Canis lupus familiaris	ENSCAFP00000013663.3,ENSCAFP00000006662.3,ENSCAFP00000001957.3,ENSCAFP00000037940.1	F-box and WD repeat domain containing 8 ,zinc finger protein 467 ,SRSF protein kinase 1 ,ankyrin repeat and SOCS box containing 9
bc_c6399	Canis lupus familiaris	ENSCAFP00000003672.3,ENSCAFP00000003671.3	NLR family pyrin domain containing 13
bc_c6400	Canis lupus familiaris,Homo sapiens,Mus musculus	ENSP00000482123.1,ENSP00000482123.1,ENSMUSP00000122702.1,ENSMUSP00000122702.1,ENSP00000326804.3,ENSP00000326804.3,ENSP00000473318.1,ENSP00000473318.1,ENSP00000387160.1,ENSP00000387160.1,ENSMUSP00000031697.8,ENSMUSP00000031697.8,ENSCAFP00000005151.3,ENSCAFP00000005151.3	cullin 1
bc_c6404	Canis lupus familiaris	ENSCAFP00000039269.1,ENSCAFP00000039233.1	KIAA2026 ,pleckstrin homology domain containing S1
bc_c6413	Canis lupus familiaris	ENSCAFP00000020113.3	tripartite motif containing 69
bc_c6414	Canis lupus familiaris	ENSCAFP00000043225.1,ENSCAFP00000028891.3,ENSCAFP00000039269.1,ENSCAFP00000017539.3,ENSCAFP00000005288.3	katanin catalytic subunit A1 like 2 ,hematological and neurological expressed 1 like ,KIAA2026 ,transmembrane protein 62 ,calcium dependent secretion activator 2
bc_c6428	Canis lupus familiaris,Homo sapiens,Mus musculus	ENSCAFP00000002481.3,ENSP00000389224.1,ENSP00000404122.1,ENSP00000369402.5,ENSCAFP00000001957.3,ENSCAFP00000040660.1,ENSMUSP00000030311.4,ENSCAFP00000038115.1,ENSCAFP00000043225.1,ENSCAFP00000039269.1,ENSCAFP00000037978.1,ENSCAFP00000041730.1,ENSCAFP00000017539.3,ENSCAFP00000013039.3	intraflagellar transport 74 ,SRSF protein kinase 1 ,zinc finger protein 658 ,intraflagellar transport 74 ,potassium channel tetramerization domain containing 14 ,katanin catalytic subunit A1 like 2 ,KIAA2026 ,serologically defined colon cancer antigen 8 ,inhibitor of CDK, cyclin A1 interacting protein 1 ,transmembrane protein 62 ,protein kinase C and casein kinase substrate in neurons 3
bc_c6431	Canis lupus familiaris,Homo sapiens,Mus musculus	ENSP00000397406.1,ENSP00000397406.1,ENSP00000479814.1,ENSP00000479814.1,ENSP00000424710.1,ENSP00000424710.1,ENSP00000363019.3,ENSP00000363019.3,ENSMUSP00000020085.6,ENSMUSP00000020085.6,ENSCAFP00000036387.1,ENSCAFP00000036387.1,ENSP00000222402.2,ENSP00000222402.2,ENSP00000426523.1,ENSP00000426523.1,ENSP00000424941.1,ENSP00000424941.1,ENSP00000429613.1,ENSP00000429613.1,ENSP00000421904.1,ENSP00000…	ubiquitin conjugating enzyme E2 D4 (putative) ,ubiquitin conjugating enzyme E2 D1 ,ubiquitin conjugating enzyme E2 D3 ,ubiquitin conjugating enzyme E2 D1 ,ubiquitin-conjugating enzyme E2D 1 ,ubiquitin conjugating enzyme E2 D1 ,ubiquitin conjugating enzyme E2 D4 (putative) ,ubiquitin conjugating enzyme E2 D2 ,ubiquitin conjugating enzyme E2 D3 ,ubiquitin-conjugating enzyme E2D 3 ,ubiquitin conjuga…
bc_c6437	Canis lupus familiaris,Homo sapiens,Mus musculus	ENSCAFP00000001313.3,ENSP00000357493.3,ENSP00000357494.3,ENSMUSP00000151720.1,ENSMUSP00000020045.3	ROS proto-oncogene 1, receptor tyrosine kinase ,Ros1 proto-oncogene
bc_c6439	Homo sapiens,Mus musculus	ENSP00000384197.2,ENSMUSP00000133159.2	PDZ domain containing ring finger 4 ,PDZ domain containing RING finger 4
bc_c6440	Canis lupus familiaris	ENSCAFP00000006662.3,ENSCAFP00000001957.3,ENSCAFP00000013039.3,ENSCAFP00000039269.1,ENSCAFP00000041730.1,ENSCAFP00000038115.1,ENSCAFP00000017539.3,ENSCAFP00000036424.1,ENSCAFP00000028891.3,ENSCAFP00000043225.1,ENSCAFP00000005288.3	zinc finger protein 467 ,SRSF protein kinase 1 ,protein kinase C and casein kinase substrate in neurons 3 ,KIAA2026 ,inhibitor of CDK, cyclin A1 interacting protein 1 ,potassium channel tetramerization domain containing 14 ,transmembrane protein 62 ,histone cluster 1 H2B family member f ,hematological and neurological expressed 1 like ,katanin catalytic subunit A1 like 2 ,calcium dependent secret…
bc_c6443	Canis lupus familiaris,Homo sapiens,Mus musculus	ENSCAFP00000024715.3,ENSMUSP00000077040.5,ENSP00000249837.3,ENSP00000261517.5,ENSP00000379235.3,ENSP00000379233.4	vacuolar protein sorting 13 homolog C ,vacuolar protein sorting 13C ,vacuolar protein sorting 13 homolog C
bc_c6445	Canis lupus familiaris	ENSCAFP00000013039.3	protein kinase C and casein kinase substrate in neurons 3
bc_c6447	Canis lupus familiaris,Homo sapiens,Mus musculus	ENSCAFP00000008246.3,ENSP00000298198.4,ENSMUSP00000124851.1,ENSMUSP00000054782.8,ENSMUSP00000081998.3	phosphoglucomutase 2 like 1 ,phosphoglucomutase 2-like 1
bc_c6451	Canis lupus familiaris,Homo sapiens	ENSP00000296782.5,ENSP00000349959.3,ENSCAFP00000027508.3,ENSCAFP00000027510.3	RPTOR independent companion of MTOR complex 2
bc_c6457	Canis lupus familiaris	ENSCAFP00000006662.3,ENSCAFP00000031628.2,ENSCAFP00000018396.3,ENSCAFP00000013039.3,ENSCAFP00000001957.3,ENSCAFP00000036424.1,ENSCAFP00000036155.1	zinc finger protein 467 ,myosin IIIB ,protein kinase C and casein kinase substrate in neurons 3 ,SRSF protein kinase 1 ,histone cluster 1 H2B family member f ,lipin 2
bc_c6470	Canis lupus familiaris,Homo sapiens	ENSCAFP00000030056.3,ENSCAFP00000030052.3,ENSP00000433092.1,ENSP00000359597.2,ENSP00000294678.2,ENSP00000320165.8,ENSP00000359600.2	outer dense fiber of sperm tails 2 like
bc_c6473	Canis lupus familiaris	ENSCAFP00000009373.3	tripartite motif-containing protein 6
bc_c6476	Canis lupus familiaris	ENSCAFP00000030056.3,ENSCAFP00000030052.3	outer dense fiber of sperm tails 2 like
bc_c6500	Canis lupus familiaris,Homo sapiens,Mus musculus	ENSP00000363297.3,ENSMUSP00000107576.2,ENSMUSP00000107575.3,ENSP00000363304.1,ENSP00000425654.2,ENSP00000492484.1,ENSP00000352157.4,ENSP00000492809.1,ENSP00000491160.1,ENSP00000378595.1,ENSP00000491089.1,ENSP00000491866.1,ENSCAFP00000013843.3,ENSP00000491306.1,ENSP00000491122.1,ENSP00000492231.1,ENSP00000378586.4,ENSP00000355297.2,ENSMUSP00000127193.1,ENSMUSP00000108467.1,ENSP00000492204.1,ENSP00…	mitogen-activated protein kinase 8 ,mitogen-activated protein kinase 10 ,mitogen-activated protein kinase 9
bc_c6509	Canis lupus familiaris,Homo sapiens,Mus musculus	ENSCAFP00000010226.3,ENSP00000321455.5,ENSMUSP00000070241.7,ENSP00000427765.1	mitochondrial calcium uptake family member 3 ,mitochondrial calcium uptake family, member 3 ,mitochondrial calcium uptake family member 3
bc_c6535	Canis lupus familiaris	ENSCAFP00000005793.3	KIAA1147
bc_c6564	Canis lupus familiaris,Homo sapiens,Mus musculus	ENSCAFP00000027596.3,ENSCAFP00000040036.1,ENSCAFP00000041249.1,ENSCAFP00000038732.1,ENSMUSP00000059385.6,ENSP00000282516.8,ENSP00000406266.2	NIPBL, cohesin loading factor ,Nipped-B homolog (Drosophila) ,NIPBL, cohesin loading factor
bc_c6565	Canis lupus familiaris,Homo sapiens	ENSCAFP00000017193.3,ENSCAFP00000013663.3,ENSCAFP00000005793.3,ENSP00000481448.1,ENSP00000439338.1,ENSP00000476504.1,ENSP00000373805.4,ENSCAFP00000012622.3,ENSP00000446576.2,ENSP00000366843.3	toll like receptor 7 ,F-box and WD repeat domain containing 8 ,KIAA1147 ,ataxin 2
bc_c6570	Canis lupus familiaris,Homo sapiens,Mus musculus	ENSCAFP00000029832.2,ENSP00000484507.1,ENSP00000359258.3,ENSMUSP00000136987.1,ENSMUSP00000029769.7	glutamate-cysteine ligase modifier subunit ,glutamate-cysteine ligase, modifier subunit
bc_c6571	Canis lupus familiaris	ENSCAFP00000043225.1,ENSCAFP00000030068.3	katanin catalytic subunit A1 like 2 ,mitochondrial ribosome recycling factor
bc_c6588	Canis lupus familiaris	ENSCAFP00000005793.3,ENSCAFP00000013039.3,ENSCAFP00000006662.3,ENSCAFP00000030795.2	KIAA1147 ,protein kinase C and casein kinase substrate in neurons 3 ,zinc finger protein 467 ,choline phosphotransferase 1
bc_c6611	Canis lupus familiaris	ENSCAFP00000039625.1	Fas associated factor 1
bc_c6625	Canis lupus familiaris,Homo sapiens,Mus musculus	ENSCAFP00000007275.3,ENSP00000387457.1,ENSP00000263708.2,ENSMUSP00000127713.1,ENSMUSP00000067614.5,ENSCAFP00000001957.3,ENSCAFP00000013039.3,ENSCAFP00000006662.3	protein tyrosine phosphatase, non-receptor type 4 ,SRSF protein kinase 1 ,protein kinase C and casein kinase substrate in neurons 3 ,zinc finger protein 467
bc_c6628	Canis lupus familiaris	ENSCAFP00000039269.1,ENSCAFP00000001957.3	KIAA2026 ,SRSF protein kinase 1
bc_c6630	Canis lupus familiaris	ENSCAFP00000017193.3,ENSCAFP00000009849.3	toll like receptor 7 ,arachidonate 5-lipoxygenase activating protein
bc_c6639	Canis lupus familiaris,Homo sapiens,Mus musculus	ENSCAFP00000035157.2,ENSCAFP00000038736.1,ENSP00000345694.5,ENSP00000388446.2,ENSP00000392423.1,ENSMUSP00000058025.7,ENSMUSP00000124052.1,ENSMUSP00000124077.1	reelin
bc_c6647	Canis lupus familiaris	ENSCAFP00000039233.1,ENSCAFP00000039269.1	pleckstrin homology domain containing S1 ,KIAA2026
bc_c6652	Canis lupus familiaris,Homo sapiens,Mus musculus	ENSMUSP00000112444.1,ENSMUSP00000084733.4,ENSMUSP00000120338.1,ENSMUSP00000109681.3,ENSP00000425472.1,ENSCAFP00000042089.1,ENSMUSP00000116720.2,ENSMUSP00000143703.1,ENSMUSP00000113557.1,ENSMUSP00000045792.9,ENSCAFP00000022578.3,ENSP00000344866.3,ENSP00000408679.2	F-box and leucine-rich repeat protein 5 ,F-box and leucine rich repeat protein 5 ,F-box and leucine-rich repeat protein 5 ,F-box and leucine rich repeat protein 5
bc_c6666	Canis lupus familiaris	ENSCAFP00000008305.4,ENSCAFP00000036424.1,ENSCAFP00000006662.3	PAF1 homolog, Paf1/RNA polymerase II complex component ,histone cluster 1 H2B family member f ,zinc finger protein 467
bc_c6667	Canis lupus familiaris,Homo sapiens,Mus musculus	ENSCAFP00000025303.3,ENSP00000280969.5,ENSP00000325425.6,ENSMUSP00000098901.3,ENSMUSP00000048222.4	methionine adenosyltransferase 2B ,methionine adenosyltransferase II, beta
bc_c6679	Canis lupus familiaris	ENSCAFP00000039269.1,ENSCAFP00000043225.1,ENSCAFP00000009373.3,ENSCAFP00000038115.1,ENSCAFP00000040660.1,ENSCAFP00000041730.1,ENSCAFP00000001957.3,ENSCAFP00000037978.1,ENSCAFP00000017539.3,ENSCAFP00000005288.3,ENSCAFP00000013039.3	KIAA2026 ,katanin catalytic subunit A1 like 2 ,tripartite motif-containing protein 6 ,potassium channel tetramerization domain containing 14 ,zinc finger protein 658 ,inhibitor of CDK, cyclin A1 interacting protein 1 ,SRSF protein kinase 1 ,serologically defined colon cancer antigen 8 ,transmembrane protein 62 ,calcium dependent secretion activator 2 ,protein kinase C and casein kinase substrate …
bc_c6691	Canis lupus familiaris,Homo sapiens,Mus musculus	ENSCAFP00000015887.3,ENSP00000377799.2,ENSMUSP00000071490.2,ENSMUSP00000150725.1,ENSP00000323423.1,ENSMUSP00000080775.3,ENSMUSP00000150151.1	Canis lupus familiaris olfactory receptor 6C4-like (LOC100683286), mRNA. ,olfactory receptor family 6 subfamily C member 4 ,olfactory receptor 765 ,olfactory receptor family 2 subfamily AP member 1 ,olfactory receptor 767
bc_c6695	Canis lupus familiaris,Homo sapiens,Mus musculus	ENSP00000447603.1,ENSP00000446843.1,ENSP00000309240.6,ENSP00000448393.1,ENSP00000280377.5,ENSCAFP00000000450.3,ENSMUSP00000020334.8,ENSCAFP00000043164.1,ENSMUSP00000151244.1,ENSP00000258123.4,ENSP00000449563.1,ENSP00000400623.1,ENSCAFP00000017081.3,ENSP00000408274.1,ENSMUSP00000141321.1,ENSMUSP00000035237.6,ENSMUSP00000141368.1,ENSP00000265560.4,ENSP00000341028.4	ubiquitin specific peptidase 15 ,ubiquitin specific peptidase 4 ,ubiquitin specific peptidase 4 (proto-oncogene) ,ubiquitin specific peptidase 4
bc_c6706	Canis lupus familiaris,Homo sapiens,Mus musculus	ENSCAFP00000038392.1,ENSP00000490104.1,ENSP00000489857.1,ENSMUSP00000146439.1	RP1, axonemal microtubule associated ,retinitis pigmentosa 1 (human)
bc_c6713	Canis lupus familiaris	ENSCAFP00000013039.3,ENSCAFP00000009849.3,ENSCAFP00000013663.3	protein kinase C and casein kinase substrate in neurons 3 ,arachidonate 5-lipoxygenase activating protein ,F-box and WD repeat domain containing 8
bc_c6727	Canis lupus familiaris,Homo sapiens,Mus musculus	ENSCAFP00000006124.3,ENSCAFP00000006124.3,ENSP00000423626.1,ENSP00000423626.1,ENSP00000264499.4,ENSP00000264499.4,ENSMUSP00000103790.1,ENSMUSP00000103790.1,ENSMUSP00000047273.4,ENSMUSP00000047273.4,ENSMUSP00000103791.2,ENSMUSP00000103791.2	Bardet-Biedl syndrome 7 ,Bardet-Biedl syndrome 7 (human)
bc_c6728	Canis lupus familiaris	ENSCAFP00000001957.3,ENSCAFP00000040660.1,ENSCAFP00000041730.1,ENSCAFP00000017539.3	SRSF protein kinase 1 ,zinc finger protein 658 ,inhibitor of CDK, cyclin A1 interacting protein 1 ,transmembrane protein 62
bc_c6730	Canis lupus familiaris,Homo sapiens,Mus musculus	ENSP00000328611.5,ENSP00000328829.4,ENSCAFP00000018698.3,ENSP00000418324.1,ENSP00000410926.2,ENSMUSP00000023497.2,ENSCAFP00000037978.1,ENSCAFP00000040660.1,ENSCAFP00000038115.1,ENSCAFP00000001957.3,ENSCAFP00000039269.1,ENSCAFP00000043225.1,ENSCAFP00000041730.1,ENSCAFP00000017539.3,ENSCAFP00000030795.2,ENSCAFP00000005288.3,ENSCAFP00000013039.3	leishmanolysin like peptidase ,leishmanolysin-like (metallopeptidase M8 family) ,serologically defined colon cancer antigen 8 ,zinc finger protein 658 ,potassium channel tetramerization domain containing 14 ,SRSF protein kinase 1 ,KIAA2026 ,katanin catalytic subunit A1 like 2 ,inhibitor of CDK, cyclin A1 interacting protein 1 ,transmembrane protein 62 ,choline phosphotransferase 1 ,calcium depend…
bc_c6744	Canis lupus familiaris,Homo sapiens,Mus musculus	ENSP00000393082.2,ENSP00000431030.1,ENSCAFP00000003567.3,ENSCAFP00000039191.1,ENSP00000354508.3,ENSP00000307959.7,ENSP00000359824.2,ENSP00000400883.3,ENSMUSP00000138308.1,ENSMUSP00000095392.2,ENSMUSP00000110756.3,ENSMUSP00000140560.1,ENSMUSP00000095393.2	dystonin
bc_c6753	Canis lupus familiaris,Homo sapiens,Mus musculus	ENSP00000473769.1,ENSP00000432260.1,ENSP00000473995.1,ENSP00000435359.1,ENSP00000474124.1,ENSCAFP00000014239.3,ENSP00000359370.3,ENSMUSP00000064900.7	SEC31 homolog B, COPII coat complex component ,Sec31 homolog B (S. cerevisiae)
bc_c6755	Canis lupus familiaris,Homo sapiens,Mus musculus	ENSP00000447764.1,ENSP00000446801.1,ENSP00000377469.4,ENSP00000447821.1,ENSP00000349212.3,ENSMUSP00000073532.7,ENSP00000447133.1,ENSP00000427802.1,ENSP00000446745.1,ENSP00000450383.1,ENSCAFP00000036833.1	nascent polypeptide-associated complex alpha subunit ,nascent polypeptide-associated complex alpha polypeptide ,nascent polypeptide-associated complex alpha subunit ,nascent polypeptide associated complex alpha subunit 2 ,nascent polypeptide-associated complex alpha subunit ,nascent polypeptide associated complex alpha subunit 2
bc_c6766	Canis lupus familiaris	ENSCAFP00000038115.1,ENSCAFP00000013039.3	potassium channel tetramerization domain containing 14 ,protein kinase C and casein kinase substrate in neurons 3
bc_c6781	Canis lupus familiaris,Homo sapiens,Mus musculus	ENSP00000417541.1,ENSP00000417541.1,ENSMUSP00000123199.1,ENSMUSP00000123199.1,ENSP00000419543.1,ENSP00000419543.1,ENSCAFP00000011433.2,ENSCAFP00000011433.2,ENSP00000412829.1,ENSP00000412829.1,ENSP00000389978.1,ENSCAFP00000011425.3,ENSCAFP00000011425.3,ENSP00000412945.2,ENSP00000412945.2,ENSP00000295952.3,ENSP00000295952.3,ENSP00000295951.3,ENSP00000295951.3,ENSP00000398661.1,ENSP00000398661.1,ENS…	sarcolemma associated protein
bc_c6785	Canis lupus familiaris,Homo sapiens,Mus musculus	ENSMUSP00000130536.1,ENSMUSP00000121697.1,ENSMUSP00000128797.1,ENSP00000444962.1,ENSP00000443295.1,ENSMUSP00000108245.1,ENSP00000359326.4,ENSP00000359321.4,ENSCAFP00000029874.3,ENSMUSP00000080278.4	metal response element binding transcription factor 2
bc_c6791	Canis lupus familiaris,Homo sapiens,Mus musculus	ENSP00000408229.2,ENSP00000410874.1,ENSP00000410874.1,ENSMUSP00000121356.1,ENSMUSP00000121356.1,ENSCAFP00000032183.2,ENSCAFP00000005983.3,ENSMUSP00000118092.1,ENSMUSP00000117814.1,ENSMUSP00000060199.8,ENSMUSP00000117808.1,ENSP00000393219.1,ENSP00000373390.3,ENSP00000264501.4	KIAA1109 ,RIKEN cDNA 4932438A13 gene ,KIAA1109 ,RIKEN cDNA 4932438A13 gene ,KIAA1109
bc_c6809	Canis lupus familiaris	ENSCAFP00000039269.1	KIAA2026
bc_c6826	Canis lupus familiaris,Homo sapiens,Mus musculus	ENSCAFP00000037447.1,ENSCAFP00000037447.1,ENSCAFP00000027873.4,ENSCAFP00000027873.4,ENSP00000265069.8,ENSP00000265069.8,ENSMUSP00000118911.1,ENSMUSP00000118911.1	zinc finger RNA binding protein
bc_c6835	Canis lupus familiaris,Homo sapiens,Mus musculus	ENSCAFP00000014764.3,ENSP00000353174.7,ENSP00000355533.2,ENSMUSP00000127991.2,ENSMUSP00000021750.7,ENSCAFP00000040266.1,ENSMUSP00000146719.1,ENSP00000347667.3,ENSP00000352608.2,ENSCAFP00000008828.3,ENSMUSP00000032813.9,ENSMUSP00000137123.1,ENSMUSP00000149042.1,ENSP00000489294.1,ENSMUSP00000147196.1,ENSMUSP00000089426.5,ENSMUSP00000146449.1,ENSMUSP00000147250.1,ENSMUSP00000079503.5,ENSCAFP00000012…	ryanodine receptor 2 ,ryanodine receptor 2, cardiac ,ryanodine receptor 2 ,ryanodine receptor 3 ,ryanodine receptor 1 ,ryanodine receptor 1, skeletal muscle ,ryanodine receptor 3
bc_c6838	Canis lupus familiaris,Homo sapiens,Mus musculus	ENSCAFP00000014558.3,ENSCAFP00000014558.3,ENSCAFP00000014558.3,ENSCAFP00000014558.3,ENSCAFP00000014541.4,ENSCAFP00000014541.4,ENSCAFP00000014541.4,ENSCAFP00000014541.4,ENSMUSP00000069751.6,ENSMUSP00000069751.6,ENSMUSP00000069751.6,ENSMUSP00000069751.6,ENSP00000265104.4,ENSP00000265104.4,ENSP00000265104.4,ENSP00000265104.4,ENSMUSP00000127878.1,ENSMUSP00000127878.1,ENSMUSP00000127878.1,ENSP00000415…	dynein axonemal heavy chain 5 ,dynein, axonemal, heavy chain 5 ,dynein axonemal heavy chain 5 ,dynein, axonemal, heavy chain 8 ,dynein axonemal heavy chain 8
bc_c6847	Canis lupus familiaris	ENSCAFP00000017193.3	toll like receptor 7
bc_c6857	Canis lupus familiaris,Homo sapiens,Mus musculus	ENSCAFP00000003072.3,ENSCAFP00000003072.3,ENSP00000412000.2,ENSMUSP00000067579.5,ENSMUSP00000067579.5,ENSP00000371169.4,ENSP00000371169.4	RNA terminal phosphate cyclase like 1 ,RNA terminal phosphate cyclase-like 1 ,RNA terminal phosphate cyclase like 1
bc_c6861	Canis lupus familiaris,Homo sapiens,Mus musculus	ENSCAFP00000019045.3,ENSP00000284690.3,ENSMUSP00000066067.1,ENSMUSP00000033290.5,ENSMUSP00000101745.1	DEAH-box helicase 32 (putative) ,DEAH (Asp-Glu-Ala-His) box polypeptide 32
bc_c6862	Canis lupus familiaris	ENSCAFP00000005793.3,ENSCAFP00000013663.3	KIAA1147 ,F-box and WD repeat domain containing 8
bc_c6888	Canis lupus familiaris	ENSCAFP00000040660.1,ENSCAFP00000043225.1,ENSCAFP00000041730.1,ENSCAFP00000038115.1,ENSCAFP00000001957.3,ENSCAFP00000037978.1,ENSCAFP00000039269.1,ENSCAFP00000017539.3	zinc finger protein 658 ,katanin catalytic subunit A1 like 2 ,inhibitor of CDK, cyclin A1 interacting protein 1 ,potassium channel tetramerization domain containing 14 ,SRSF protein kinase 1 ,serologically defined colon cancer antigen 8 ,KIAA2026 ,transmembrane protein 62
bc_c6921	Canis lupus familiaris,Homo sapiens,Mus musculus	ENSCAFP00000040216.1,ENSCAFP00000012944.3,ENSMUSP00000107058.3,ENSMUSP00000127070.1,ENSMUSP00000119994.2,ENSP00000444259.1,ENSP00000442795.1,ENSP00000382193.2,ENSP00000256993.5	myosin binding protein C, cardiac
bc_c6925	Canis lupus familiaris,Homo sapiens,Mus musculus	ENSCAFP00000011162.3,ENSP00000256190.8,ENSMUSP00000126217.1,ENSMUSP00000132072.1,ENSMUSP00000033058.7,ENSMUSP00000120725.1,ENSP00000252027.7,ENSP00000370196.2,ENSMUSP00000118107.2	SET binding factor 2 ,SET binding factor 1
bc_c6940	Homo sapiens,Mus musculus	ENSP00000344393.4,ENSP00000344393.4,ENSMUSP00000021669.8,ENSMUSP00000021669.8,ENSP00000444939.2,ENSP00000444939.2,ENSMUSP00000131190.1,ENSMUSP00000131190.1,ENSP00000452497.1,ENSP00000452497.1,ENSP00000450750.1,ENSP00000451345.1	FCF1 rRNA-processing protein ,FCF1 rRNA processing protein ,FCF1 rRNA-processing protein ,FCF1 rRNA processing protein ,FCF1 rRNA-processing protein
bc_c6958	Canis lupus familiaris,Homo sapiens,Mus musculus	ENSCAFP00000025945.3,ENSP00000463818.1,ENSP00000464690.1,ENSP00000463273.1,ENSP00000284116.4,ENSMUSP00000020804.7,ENSCAFP00000037978.1,ENSCAFP00000001957.3,ENSCAFP00000038115.1,ENSCAFP00000013039.3	glycerophosphodiester phosphodiesterase domain containing 1 ,serologically defined colon cancer antigen 8 ,SRSF protein kinase 1 ,potassium channel tetramerization domain containing 14 ,protein kinase C and casein kinase substrate in neurons 3
bc_c6959	Canis lupus familiaris,Homo sapiens,Mus musculus	ENSCAFP00000039235.1,ENSCAFP00000039235.1,ENSP00000083182.3,ENSP00000083182.3,ENSCAFP00000026204.3,ENSCAFP00000026204.3,ENSMUSP00000018625.9,ENSMUSP00000018625.9	amyloid beta precursor protein binding protein 2 ,amyloid beta precursor protein (cytoplasmic tail) binding protein 2
bc_c7012	Mus musculus	ENSMUSP00000126626.2,ENSMUSP00000135960.1,ENSMUSP00000137335.1	predicted gene, 21962 ,predicted gene, 21897 ,predicted gene, 21833
bc_c7045	Canis lupus familiaris,Homo sapiens,Mus musculus	ENSCAFP00000013641.3,ENSCAFP00000013612.4,ENSMUSP00000058078.6,ENSMUSP00000103943.2,ENSP00000297591.5	KIAA1429 ,RIKEN cDNA 1110037F02 gene ,KIAA1429
bc_c7046	Canis lupus familiaris	ENSCAFP00000008305.4,ENSCAFP00000036424.1	PAF1 homolog, Paf1/RNA polymerase II complex component ,histone cluster 1 H2B family member f
bc_c7047	Canis lupus familiaris	ENSCAFP00000008305.4,ENSCAFP00000020113.3,ENSCAFP00000036424.1	PAF1 homolog, Paf1/RNA polymerase II complex component ,tripartite motif containing 69 ,histone cluster 1 H2B family member f
bc_c7049	Canis lupus familiaris,Homo sapiens,Mus musculus	ENSCAFP00000012312.3,ENSP00000426075.1,ENSP00000426454.1,ENSCAFP00000031379.2,ENSMUSP00000130820.1,ENSP00000256897.4,ENSMUSP00000129349.1,ENSMUSP00000022030.4,ENSMUSP00000131136.1	cyclin H
bc_c7054	Canis lupus familiaris	ENSCAFP00000005793.3,ENSCAFP00000020113.3	KIAA1147 ,tripartite motif containing 69
bc_c7067	Canis lupus familiaris	ENSCAFP00000043225.1	katanin catalytic subunit A1 like 2
bc_c7093	Canis lupus familiaris	ENSCAFP00000039269.1	KIAA2026
bc_c7102	Canis lupus familiaris,Homo sapiens,Mus musculus	ENSCAFP00000039284.1,ENSCAFP00000013398.3,ENSP00000424539.1,ENSP00000295488.3,ENSMUSP00000041599.7,ENSCAFP00000040025.1	helicase, POLQ-like ,Vesicular integral-membrane protein VIP36
bc_c7129	Canis lupus familiaris	ENSCAFP00000037775.1	acidic nuclear phosphoprotein 32 family member E
bc_c7139	Canis lupus familiaris	ENSCAFP00000043225.1	katanin catalytic subunit A1 like 2
bc_c7146	Canis lupus familiaris,Homo sapiens,Mus musculus	ENSP00000436027.1,ENSCAFP00000010654.4,ENSP00000392028.1,ENSMUSP00000043903.3,ENSMUSP00000059079.3	chromodomain helicase DNA binding protein 7
bc_c7148	Canis lupus familiaris,Homo sapiens	ENSCAFP00000004472.3,ENSCAFP00000004472.3,ENSCAFP00000004472.3,ENSCAFP00000033228.2,ENSCAFP00000033228.2,ENSCAFP00000033228.2,ENSP00000363401.5,ENSP00000363405.3,ENSP00000322108.4,ENSP00000378259.3,ENSP00000378257.4	chromosome 9 open reading frame 84
bc_c7175	Canis lupus familiaris	ENSCAFP00000005793.3,ENSCAFP00000008305.4,ENSCAFP00000018396.3,ENSCAFP00000031628.2,ENSCAFP00000013663.3,ENSCAFP00000036424.1,ENSCAFP00000037775.1	KIAA1147 ,PAF1 homolog, Paf1/RNA polymerase II complex component ,myosin IIIB ,F-box and WD repeat domain containing 8 ,histone cluster 1 H2B family member f ,acidic nuclear phosphoprotein 32 family member E
bc_c7185	Canis lupus familiaris,Homo sapiens,Mus musculus	ENSCAFP00000011295.3,ENSMUSP00000140534.1,ENSP00000428914.1,ENSMUSP00000043477.4,ENSP00000231461.4	ST8 alpha-N-acetyl-neuraminide alpha-2,8-sialyltransferase 4
bc_c7189	Canis lupus familiaris	ENSCAFP00000006662.3,ENSCAFP00000013039.3,ENSCAFP00000001957.3,ENSCAFP00000018396.3,ENSCAFP00000031628.2,ENSCAFP00000038115.1,ENSCAFP00000013663.3,ENSCAFP00000005793.3,ENSCAFP00000036155.1	zinc finger protein 467 ,protein kinase C and casein kinase substrate in neurons 3 ,SRSF protein kinase 1 ,myosin IIIB ,potassium channel tetramerization domain containing 14 ,F-box and WD repeat domain containing 8 ,KIAA1147 ,lipin 2
bc_c7191	Canis lupus familiaris,Homo sapiens,Mus musculus	ENSP00000411355.3,ENSP00000411355.3,ENSCAFP00000016627.3,ENSCAFP00000016627.3,ENSCAFP00000016636.3,ENSCAFP00000016636.3,ENSMUSP00000138350.1,ENSMUSP00000138350.1,ENSP00000469141.1,ENSP00000469141.1,ENSP00000356337.5,ENSP00000356337.5,ENSP00000306782.7,ENSP00000306782.7,ENSMUSP00000138275.1,ENSMUSP00000138275.1,ENSMUSP00000138800.1,ENSMUSP00000138800.1	protein tyrosine phosphatase, receptor type C ,protein tyrosine phosphatase, receptor type, C ,protein tyrosine phosphatase, receptor type C ,protein tyrosine phosphatase, receptor type, C
bc_c7194	Canis lupus familiaris,Homo sapiens,Mus musculus	ENSP00000477539.1,ENSP00000477539.1,ENSP00000283977.4,ENSP00000283977.4,ENSCAFP00000004341.3,ENSCAFP00000004341.3,ENSP00000424874.1,ENSP00000424874.1,ENSCAFP00000004345.3,ENSCAFP00000004345.3,ENSP00000421565.1,ENSP00000421565.1,ENSP00000425809.1,ENSP00000425809.1,ENSMUSP00000072390.6,ENSMUSP00000072390.6,ENSMUSP00000070871.4,ENSMUSP00000070871.4	phosphoglucomutase 3
bc_c7221	Canis lupus familiaris,Homo sapiens,Mus musculus	ENSP00000452591.1,ENSP00000450788.1,ENSP00000452061.1,ENSP00000462025.1,ENSP00000347193.2,ENSP00000379434.3,ENSCAFP00000020592.3,ENSCAFP00000032088.2,ENSMUSP00000021331.7,ENSCAFP00000013663.3,ENSCAFP00000013039.3,ENSCAFP00000005793.3	kelch like family member 28 ,kelch-like 28 ,F-box and WD repeat domain containing 8 ,protein kinase C and casein kinase substrate in neurons 3 ,KIAA1147
bc_c7252	Canis lupus familiaris	ENSCAFP00000027787.3,ENSCAFP00000036032.1	PATJ, crumbs cell polarity complex component
bc_c7260	Canis lupus familiaris	ENSCAFP00000017193.3	toll like receptor 7
bc_c7264	Canis lupus familiaris	ENSCAFP00000038115.1,ENSCAFP00000037978.1	potassium channel tetramerization domain containing 14 ,serologically defined colon cancer antigen 8
bc_c7300	Canis lupus familiaris	ENSCAFP00000043225.1,ENSCAFP00000038115.1,ENSCAFP00000037978.1,ENSCAFP00000001957.3,ENSCAFP00000041730.1,ENSCAFP00000040660.1,ENSCAFP00000005288.3	katanin catalytic subunit A1 like 2 ,potassium channel tetramerization domain containing 14 ,serologically defined colon cancer antigen 8 ,SRSF protein kinase 1 ,inhibitor of CDK, cyclin A1 interacting protein 1 ,zinc finger protein 658 ,calcium dependent secretion activator 2
bc_c7316	Canis lupus familiaris	ENSCAFP00000020113.3,ENSCAFP00000005793.3	tripartite motif containing 69 ,KIAA1147
bc_c7317	Canis lupus familiaris	ENSCAFP00000037978.1,ENSCAFP00000001957.3,ENSCAFP00000038115.1,ENSCAFP00000040660.1,ENSCAFP00000043225.1,ENSCAFP00000006662.3	serologically defined colon cancer antigen 8 ,SRSF protein kinase 1 ,potassium channel tetramerization domain containing 14 ,zinc finger protein 658 ,katanin catalytic subunit A1 like 2 ,zinc finger protein 467
bc_c7319	Canis lupus familiaris,Homo sapiens,Mus musculus	ENSCAFP00000004107.3,ENSP00000399234.2,ENSP00000313454.4,ENSMUSP00000035328.7,ENSMUSP00000109000.1	ubiquitin like modifier activating enzyme 6 ,ubiquitin-like modifier activating enzyme 6
bc_c7336	Canis lupus familiaris,Homo sapiens,Mus musculus	ENSCAFP00000025976.3,ENSCAFP00000039894.1,ENSP00000285873.6,ENSMUSP00000036603.6,ENSMUSP00000131842.1,ENSMUSP00000099772.2	gem nuclear organelle associated protein 5 ,gem (nuclear organelle) associated protein 5
bc_c7338	Canis lupus familiaris	ENSCAFP00000007612.3	UBX domain protein 4
bc_c7339	Canis lupus familiaris	ENSCAFP00000040660.1,ENSCAFP00000001957.3,ENSCAFP00000037978.1,ENSCAFP00000038115.1,ENSCAFP00000043225.1,ENSCAFP00000039269.1,ENSCAFP00000041730.1,ENSCAFP00000013039.3,ENSCAFP00000017539.3,ENSCAFP00000028891.3	zinc finger protein 658 ,SRSF protein kinase 1 ,serologically defined colon cancer antigen 8 ,potassium channel tetramerization domain containing 14 ,katanin catalytic subunit A1 like 2 ,KIAA2026 ,inhibitor of CDK, cyclin A1 interacting protein 1 ,protein kinase C and casein kinase substrate in neurons 3 ,transmembrane protein 62 ,hematological and neurological expressed 1 like
bc_c7346	Canis lupus familiaris	ENSCAFP00000009849.3	arachidonate 5-lipoxygenase activating protein
bc_c7349	Canis lupus familiaris	ENSCAFP00000001957.3,ENSCAFP00000040660.1	SRSF protein kinase 1 ,zinc finger protein 658
bc_c7360	Canis lupus familiaris	ENSCAFP00000036424.1,ENSCAFP00000020113.3	histone cluster 1 H2B family member f ,tripartite motif containing 69
bc_c7362	Canis lupus familiaris,Homo sapiens,Mus musculus	ENSCAFP00000019415.3,ENSP00000413665.1,ENSP00000492253.1,ENSP00000406140.2,ENSP00000310301.6,ENSMUSP00000065807.6,ENSMUSP00000099750.3,ENSP00000404263.2,ENSP00000329357.4,ENSMUSP00000001326.5,ENSMUSP00000132401.1,ENSCAFP00000010330.3,ENSMUSP00000130747.1,ENSMUSP00000097620.2,ENSP00000364430.3,ENSCAFP00000018470.4,ENSP00000378418.2,ENSMUSP00000088322.5,ENSP00000483588.1,ENSP00000354482.4,ENSP00000…	Sp3 transcription factor ,trans-acting transcription factor 3 ,Sp1 transcription factor ,trans-acting transcription factor 1 ,Sp1 transcription factor ,trans-acting transcription factor 1 ,trans-acting transcription factor 5 ,Sp5 transcription factor ,Sp9 transcription factor ,trans-acting transcription factor 9 ,Sp8 transcription factor ,Sp8 transcription factor ,trans-acting transcription facto…
bc_c7382	Canis lupus familiaris	ENSCAFP00000037775.1	acidic nuclear phosphoprotein 32 family member E
bc_c7384	Canis lupus familiaris	ENSCAFP00000037978.1,ENSCAFP00000040660.1,ENSCAFP00000013039.3,ENSCAFP00000038115.1,ENSCAFP00000001957.3,ENSCAFP00000041730.1,ENSCAFP00000005288.3	serologically defined colon cancer antigen 8 ,zinc finger protein 658 ,protein kinase C and casein kinase substrate in neurons 3 ,potassium channel tetramerization domain containing 14 ,SRSF protein kinase 1 ,inhibitor of CDK, cyclin A1 interacting protein 1 ,calcium dependent secretion activator 2
bc_c7386	Homo sapiens,Mus musculus	ENSP00000217246.4,ENSMUSP00000105694.1,ENSMUSP00000077174.5,ENSMUSP00000105691.1	MACRO domain containing 2
bc_c7390	Canis lupus familiaris,Homo sapiens,Mus musculus	ENSCAFP00000037886.1,ENSCAFP00000005107.3,ENSMUSP00000010940.4,ENSP00000284629.2	ankyrin repeat, SAM and basic leucine zipper domain containing 1
bc_c7395	Canis lupus familiaris,Homo sapiens	ENSCAFP00000040833.1,ENSCAFP00000011213.3,ENSP00000377172.3,ENSP00000427246.1,ENSP00000306776.3,ENSP00000424878.1	coiled-coil domain containing 110
bc_c7397	Canis lupus familiaris	ENSCAFP00000039269.1,ENSCAFP00000043225.1,ENSCAFP00000038115.1,ENSCAFP00000037978.1,ENSCAFP00000040660.1,ENSCAFP00000041730.1,ENSCAFP00000001957.3,ENSCAFP00000028891.3,ENSCAFP00000017539.3,ENSCAFP00000013039.3,ENSCAFP00000005288.3,ENSCAFP00000006662.3	KIAA2026 ,katanin catalytic subunit A1 like 2 ,potassium channel tetramerization domain containing 14 ,serologically defined colon cancer antigen 8 ,zinc finger protein 658 ,inhibitor of CDK, cyclin A1 interacting protein 1 ,SRSF protein kinase 1 ,hematological and neurological expressed 1 like ,transmembrane protein 62 ,protein kinase C and casein kinase substrate in neurons 3 ,calcium dependent…
bc_c7406	Canis lupus familiaris,Homo sapiens	ENSCAFP00000013982.3,ENSP00000305438.6,ENSP00000333300.4	hydroxysteroid 17-beta dehydrogenase 13
bc_c7439	Canis lupus familiaris	ENSCAFP00000009373.3,ENSCAFP00000043225.1,ENSCAFP00000040660.1,ENSCAFP00000038115.1,ENSCAFP00000037978.1,ENSCAFP00000041730.1,ENSCAFP00000001957.3,ENSCAFP00000013039.3,ENSCAFP00000039269.1,ENSCAFP00000005288.3	tripartite motif-containing protein 6 ,katanin catalytic subunit A1 like 2 ,zinc finger protein 658 ,potassium channel tetramerization domain containing 14 ,serologically defined colon cancer antigen 8 ,inhibitor of CDK, cyclin A1 interacting protein 1 ,SRSF protein kinase 1 ,protein kinase C and casein kinase substrate in neurons 3 ,KIAA2026 ,calcium dependent secretion activator 2
bc_c7448	Canis lupus familiaris,Homo sapiens,Mus musculus	ENSP00000398225.1,ENSP00000398225.1,ENSCAFP00000005624.3,ENSCAFP00000005624.3,ENSP00000357973.3,ENSP00000357973.3,ENSMUSP00000120389.1,ENSMUSP00000036149.8	lactation elevated 1
bc_c7458	Canis lupus familiaris	ENSCAFP00000017193.3,ENSCAFP00000006662.3	toll like receptor 7 ,zinc finger protein 467
bc_c7463	Canis lupus familiaris,Homo sapiens,Mus musculus	ENSMUSP00000085986.4,ENSP00000430891.2,ENSP00000262215.3,ENSCAFP00000011196.3,ENSP00000428429.2,ENSP00000360985.4,ENSMUSP00000096677.3,ENSCAFP00000016500.3	ADP-ribosylation factor guanine nucleotide-exchange factor 1(brefeldin A-inhibited) ,ADP ribosylation factor guanine nucleotide exchange factor 1 ,ADP ribosylation factor guanine nucleotide exchange factor 2 ,ADP-ribosylation factor guanine nucleotide-exchange factor 2 (brefeldin A-inhibited) ,ADP ribosylation factor guanine nucleotide exchange factor 2
bc_c7469	Canis lupus familiaris,Homo sapiens,Mus musculus	ENSP00000380244.2,ENSP00000350221.5,ENSP00000348708.2,ENSCAFP00000007238.3,ENSCAFP00000007242.3,ENSMUSP00000058375.6	UPF2 regulator of nonsense transcripts homolog (yeast)
bc_c7480	Canis lupus familiaris,Homo sapiens	ENSCAFP00000023286.3,ENSP00000341781.4,ENSP00000350719.3,ENSP00000452570.1,ENSP00000349969.4	spectrin repeat containing nuclear envelope protein 2
bc_c7488	Homo sapiens	ENSP00000376655.1,ENSP00000376658.3,ENSP00000266743.2	synaptonemal complex protein 3
bc_c7503	Canis lupus familiaris,Homo sapiens,Mus musculus	ENSCAFP00000002032.3,ENSP00000297814.2,ENSP00000401688.1,ENSP00000333928.2,ENSMUSP00000043304.5	kinesin family member 27
bc_c7512	Canis lupus familiaris,Homo sapiens,Mus musculus	ENSCAFP00000020370.3,ENSP00000410744.1,ENSP00000294848.8,ENSP00000356586.1,ENSP00000406052.1,ENSMUSP00000137298.1,ENSMUSP00000137182.1	tudor domain containing 5
bc_c7513	Canis lupus familiaris,Homo sapiens,Mus musculus	ENSCAFP00000001127.3,ENSCAFP00000001133.3,ENSP00000297405.5,ENSMUSP00000098235.3,ENSMUSP00000124775.1,ENSMUSP00000124753.1,ENSP00000345799.3,ENSP00000412263.2,ENSP00000341558.3,ENSMUSP00000124195.1,ENSP00000473617.1,ENSP00000383047.3,ENSP00000441462.2,ENSP00000489225.1,ENSP00000473359.1,ENSP00000430733.1,ENSP00000334828.6,ENSCAFP00000012850.3,ENSMUSP00000080751.6,ENSCAFP00000012846.3	CUB and Sushi multiple domains 3 ,CUB and Sushi multiple domains 1
bc_c7521	Canis lupus familiaris	ENSCAFP00000013663.3,ENSCAFP00000005793.3	F-box and WD repeat domain containing 8 ,KIAA1147
bc_c7526	Canis lupus familiaris,Homo sapiens,Mus musculus	ENSP00000446555.1,ENSP00000327416.8,ENSP00000388373.3,ENSCAFP00000008839.3,ENSP00000447273.2,ENSP00000450298.1,ENSP00000385093.4,ENSP00000450337.1,ENSP00000449338.1,ENSP00000447868.1,ENSP00000449558.2,ENSMUSP00000029404.10,ENSMUSP00000151545.1	PTPRF interacting protein alpha 2 ,protein tyrosine phosphatase, receptor type, f polypeptide (PTPRF), interacting protein (liprin), alpha 2
bc_c7544	Canis lupus familiaris,Homo sapiens,Mus musculus	ENSP00000445246.2,ENSP00000444011.2,ENSCAFP00000022043.3,ENSP00000477796.1,ENSP00000419045.2,ENSP00000378890.1,ENSMUSP00000087405.6	GTP cyclohydrolase 1
bc_c7559	Canis lupus familiaris	ENSCAFP00000017193.3	toll like receptor 7
bc_c7562	Canis lupus familiaris,Homo sapiens,Mus musculus	ENSP00000360388.3,ENSP00000397772.1,ENSCAFP00000028125.3,ENSMUSP00000120288.1,ENSCAFP00000037229.1,ENSP00000234831.5,ENSMUSP00000030361.4	transmembrane protein 59
bc_c7563	Canis lupus familiaris	ENSCAFP00000039269.1,ENSCAFP00000039269.1,ENSCAFP00000038115.1,ENSCAFP00000038115.1,ENSCAFP00000040660.1,ENSCAFP00000040660.1,ENSCAFP00000043225.1,ENSCAFP00000037978.1,ENSCAFP00000037978.1,ENSCAFP00000041730.1,ENSCAFP00000041730.1,ENSCAFP00000001957.3,ENSCAFP00000001957.3,ENSCAFP00000030068.3,ENSCAFP00000030068.3,ENSCAFP00000017539.3,ENSCAFP00000028891.3,ENSCAFP00000013039.3,ENSCAFP00000013039.3,…	KIAA2026 ,potassium channel tetramerization domain containing 14 ,zinc finger protein 658 ,katanin catalytic subunit A1 like 2 ,serologically defined colon cancer antigen 8 ,inhibitor of CDK, cyclin A1 interacting protein 1 ,SRSF protein kinase 1 ,mitochondrial ribosome recycling factor ,transmembrane protein 62 ,hematological and neurological expressed 1 like ,protein kinase C and casein kinase …
bc_c7582	Canis lupus familiaris	ENSCAFP00000008305.4	PAF1 homolog, Paf1/RNA polymerase II complex component
bc_c7595	Canis lupus familiaris,Homo sapiens	ENSCAFP00000003533.3,ENSCAFP00000039191.1,ENSP00000404924.1,ENSP00000354508.3,ENSP00000244364.6,ENSP00000359824.2,ENSP00000400883.3,ENSP00000307959.7	dystonin
bc_c7603	Canis lupus familiaris,Homo sapiens,Mus musculus	ENSCAFP00000003887.3,ENSCAFP00000003887.3,ENSMUSP00000046177.4,ENSMUSP00000046177.4,ENSP00000384881.2	ATP binding cassette subfamily B member 5 ,ATP-binding cassette, sub-family B (MDR/TAP), member 5 ,ATP binding cassette subfamily B member 5
bc_c7612	Canis lupus familiaris,Homo sapiens,Mus musculus	ENSP00000342100.7,ENSCAFP00000022452.3,ENSP00000484855.1,ENSMUSP00000124012.1,ENSMUSP00000125434.1,ENSP00000389934.3	exocyst complex component 5
bc_c7619	Canis lupus familiaris	ENSCAFP00000043225.1,ENSCAFP00000005288.3,ENSCAFP00000009373.3	katanin catalytic subunit A1 like 2 ,calcium dependent secretion activator 2 ,tripartite motif-containing protein 6
bc_c7654	Canis lupus familiaris	ENSCAFP00000039269.1,ENSCAFP00000037978.1,ENSCAFP00000038115.1,ENSCAFP00000043225.1,ENSCAFP00000040660.1,ENSCAFP00000041730.1,ENSCAFP00000001957.3,ENSCAFP00000017539.3,ENSCAFP00000013039.3,ENSCAFP00000006662.3	KIAA2026 ,serologically defined colon cancer antigen 8 ,potassium channel tetramerization domain containing 14 ,katanin catalytic subunit A1 like 2 ,zinc finger protein 658 ,inhibitor of CDK, cyclin A1 interacting protein 1 ,SRSF protein kinase 1 ,transmembrane protein 62 ,protein kinase C and casein kinase substrate in neurons 3 ,zinc finger protein 467
bc_c7660	Canis lupus familiaris,Homo sapiens,Mus musculus	ENSCAFP00000040558.1,ENSCAFP00000007732.3,ENSP00000302579.5,ENSP00000366454.3,ENSP00000437895.1,ENSMUSP00000093233.3	sciellin
bc_c7662	Canis lupus familiaris,Homo sapiens,Mus musculus	ENSP00000425746.1,ENSP00000491055.1,ENSP00000474182.1,ENSP00000425282.1,ENSMUSP00000096674.2,ENSP00000421730.1,ENSP00000348936.4,ENSCAFP00000017193.3	leucine, glutamate and lysine rich 1 ,toll like receptor 7
bc_c7713	Canis lupus familiaris,Homo sapiens,Mus musculus	ENSP00000412269.1,ENSMUSP00000119669.1,ENSP00000381929.2,ENSP00000342690.3,ENSP00000381932.2,ENSMUSP00000023614.4,ENSMUSP00000113660.1,ENSMUSP00000120344.1,ENSCAFP00000014403.3,ENSP00000340373.3,ENSMUSP00000112853.1,ENSCAFP00000003635.3,ENSP00000486264.1,ENSP00000472861.1,ENSP00000486913.1,ENSP00000471609.1,ENSMUSP00000133719.1,ENSMUSP00000083064.6,ENSMUSP00000133431.2,ENSP00000485915.1,ENSP00000…	dual specificity tyrosine phosphorylation regulated kinase 1A ,dual-specificity tyrosine-(Y)-phosphorylation regulated kinase 1a ,dual specificity tyrosine phosphorylation regulated kinase 1A ,dual-specificity tyrosine-(Y)-phosphorylation regulated kinase 1a ,dual specificity tyrosine phosphorylation regulated kinase 1A ,dual-specificity tyrosine-(Y)-phosphorylation regulated kinase 1a ,dual spec…
bc_c7715	Canis lupus familiaris,Mus musculus	ENSCAFP00000042820.1,ENSCAFP00000012383.3,ENSMUSP00000031426.7	intraflagellar transport 81
bc_c7725	Canis lupus familiaris,Homo sapiens,Mus musculus	ENSCAFP00000000339.3,ENSP00000432167.1,ENSP00000265602.6,ENSP00000388650.2,ENSP00000356774.4,ENSP00000322478.6,ENSMUSP00000149010.1,ENSMUSP00000101164.4	Abelson helper integration site 1
bc_c7726	Canis lupus familiaris	ENSCAFP00000015981.3	tripartite motif containing 38
bc_c7743	Canis lupus familiaris,Homo sapiens,Mus musculus	ENSMUSP00000151886.1,ENSMUSP00000020258.8,ENSP00000362804.4,ENSP00000416504.2,ENSP00000277817.6,ENSP00000378624.3,ENSCAFP00000019882.3,ENSCAFP00000019873.3,ENSP00000264345.3,ENSP00000385684.1,ENSCAFP00000014378.3,ENSCAFP00000038810.1	hect domain and RLD 4 ,HECT and RLD domain containing E3 ubiquitin protein ligase 4 ,HECT and RLD domain containing E3 ubiquitin protein ligase 3
bc_c7751	Canis lupus familiaris	ENSCAFP00000043225.1,ENSCAFP00000005288.3	katanin catalytic subunit A1 like 2 ,calcium dependent secretion activator 2
bc_c7761	Canis lupus familiaris	ENSCAFP00000001957.3,ENSCAFP00000006662.3,ENSCAFP00000005288.3,ENSCAFP00000013039.3,ENSCAFP00000043225.1	SRSF protein kinase 1 ,zinc finger protein 467 ,calcium dependent secretion activator 2 ,protein kinase C and casein kinase substrate in neurons 3 ,katanin catalytic subunit A1 like 2
bc_c7768	Canis lupus familiaris	ENSCAFP00000006662.3,ENSCAFP00000030795.2,ENSCAFP00000013039.3,ENSCAFP00000038115.1,ENSCAFP00000036424.1,ENSCAFP00000037978.1,ENSCAFP00000008305.4	zinc finger protein 467 ,choline phosphotransferase 1 ,protein kinase C and casein kinase substrate in neurons 3 ,potassium channel tetramerization domain containing 14 ,histone cluster 1 H2B family member f ,serologically defined colon cancer antigen 8 ,PAF1 homolog, Paf1/RNA polymerase II complex component
bc_c7774	Canis lupus familiaris,Homo sapiens,Mus musculus	ENSP00000423559.1,ENSP00000487907.1,ENSP00000262231.10,ENSP00000386228.2,ENSP00000425205.1,ENSP00000427018.3,ENSP00000488393.1,ENSP00000390665.2,ENSCAFP00000038442.1,ENSCAFP00000000950.3,ENSMUSP00000080711.5,ENSMUSP00000048719.9,ENSP00000430408.1,ENSP00000430502.1,ENSP00000430932.1,ENSP00000430359.1,ENSP00000430101.1,ENSP00000264839.7,ENSP00000428417.1,ENSP00000429959.1,ENSCAFP00000003850.4,ENSP0…	regulating synaptic membrane exocytosis 2 ,regulating synaptic membrane exocytosis 1 ,regulating synaptic membrane exocytosis 1 ,regulating synaptic membrane exocytosis 1 ,regulating synaptic membrane exocytosis 1 ,regulating synaptic membrane exocytosis 1 ,regulating synaptic membrane exocytosis 1 ,regulating synaptic membrane exocytosis 1
bc_c7775	Canis lupus familiaris,Homo sapiens,Mus musculus	ENSCAFP00000020358.3,ENSMUSP00000125236.2,ENSP00000490113.1	KIF1 binding protein
bc_c7791	Homo sapiens,Mus musculus	ENSP00000490000.1,ENSP00000431759.5,ENSMUSP00000129517.1,ENSMUSP00000148636.1	cilia and flagella associated protein 54
bc_c7793	Canis lupus familiaris,Homo sapiens,Mus musculus	ENSCAFP00000021818.3,ENSP00000345043.5,ENSP00000396585.1,ENSP00000393662.1,ENSP00000258399.3,ENSP00000400902.1,ENSCAFP00000021817.3,ENSCAFP00000021805.3,ENSMUSP00000035445.5,ENSMUSP00000140670.1	Ubiquitin carboxyl-terminal hydrolase 37 ,ubiquitin specific peptidase 37 ,Ubiquitin carboxyl-terminal hydrolase 37 ,ubiquitin specific peptidase 37
bc_c7801	Canis lupus familiaris	ENSCAFP00000013663.3,ENSCAFP00000005793.3,ENSCAFP00000040025.1	F-box and WD repeat domain containing 8 ,KIAA1147 ,Vesicular integral-membrane protein VIP36
bc_c7820	Canis lupus familiaris,Homo sapiens,Mus musculus	ENSP00000376215.2,ENSP00000376215.2,ENSP00000473623.1,ENSP00000473623.1,ENSP00000386788.3,ENSP00000386788.3,ENSP00000473639.1,ENSP00000473639.1,ENSMUSP00000113463.1,ENSMUSP00000113463.1,ENSMUSP00000028398.7,ENSMUSP00000028398.7,ENSCAFP00000020872.2,ENSCAFP00000020872.2,ENSP00000379931.1,ENSP00000401053.1,ENSMUSP00000075495.3,ENSMUSP00000115738.1,ENSP00000303709.3,ENSMUSP00000022296.6,ENSCAFP00000…	ubiquitin conjugating enzyme E2 E3 ,ubiquitin-conjugating enzyme E2E 3 ,ubiquitin conjugating enzyme E2 E3 ,ubiquitin conjugating enzyme E2 E2 ,ubiquitin-conjugating enzyme E2E 2 ,ubiquitin conjugating enzyme E2 E1 ,ubiquitin-conjugating enzyme E2E 1 ,ubiquitin conjugating enzyme E2 E2 ,ubiquitin-conjugating enzyme E2E 2 ,ubiquitin conjugating enzyme E2 E1 ,ubiquitin conjugating enzyme E2 E3 ,ubi…
bc_c7825	Homo sapiens	ENSP00000480120.1	zinc finger RANBP2-type containing 3
bc_c7828	Canis lupus familiaris,Homo sapiens,Mus musculus	ENSCAFP00000002847.3,ENSCAFP00000002847.3,ENSCAFP00000040418.1,ENSCAFP00000040418.1,ENSP00000348573.3,ENSP00000348573.3,ENSP00000351922.3,ENSP00000351922.3,ENSP00000378042.2,ENSP00000378042.2,ENSMUSP00000046129.8,ENSMUSP00000046129.8	A-kinase anchoring protein 9 ,A kinase (PRKA) anchor protein (yotiao) 9
bc_c7852	Canis lupus familiaris	ENSCAFP00000038115.1,ENSCAFP00000001957.3,ENSCAFP00000013039.3,ENSCAFP00000037978.1,ENSCAFP00000041730.1	potassium channel tetramerization domain containing 14 ,SRSF protein kinase 1 ,protein kinase C and casein kinase substrate in neurons 3 ,serologically defined colon cancer antigen 8 ,inhibitor of CDK, cyclin A1 interacting protein 1
bc_c7856	Canis lupus familiaris,Homo sapiens,Mus musculus	ENSCAFP00000040660.1,ENSP00000263556.3,ENSP00000362099.1,ENSP00000378353.2,ENSP00000307318.2,ENSCAFP00000021502.3,ENSCAFP00000021512.3,ENSP00000414464.1,ENSMUSP00000090170.4,ENSMUSP00000009789.8,ENSCAFP00000001957.3,ENSMUSP00000101106.2,ENSCAFP00000038115.1,ENSCAFP00000041730.1,ENSCAFP00000041730.1,ENSCAFP00000043225.1,ENSCAFP00000043225.1,ENSCAFP00000017539.3,ENSCAFP00000028891.3,ENSCAFP00000039…	zinc finger protein 658 ,prolyl 4-hydroxylase subunit alpha 1 ,procollagen-proline, 2-oxoglutarate 4-dioxygenase (proline 4-hydroxylase), alpha 1 polypeptide ,SRSF protein kinase 1 ,procollagen-proline, 2-oxoglutarate 4-dioxygenase (proline 4-hydroxylase), alpha 1 polypeptide ,potassium channel tetramerization domain containing 14 ,inhibitor of CDK, cyclin A1 interacting protein 1 ,katanin cataly…
bc_c7896	Canis lupus familiaris	ENSCAFP00000008305.4	PAF1 homolog, Paf1/RNA polymerase II complex component
bc_c7906	Canis lupus familiaris,Homo sapiens	ENSCAFP00000014643.3,ENSP00000420964.1,ENSP00000389283.2,ENSP00000425040.1	coiled-coil serine rich protein 1
bc_c7908	Canis lupus familiaris	ENSCAFP00000037775.1,ENSCAFP00000008305.4	acidic nuclear phosphoprotein 32 family member E ,PAF1 homolog, Paf1/RNA polymerase II complex component
bc_c7917	Canis lupus familiaris,Homo sapiens,Mus musculus	ENSMUSP00000139677.1,ENSMUSP00000145321.1,ENSP00000423827.1,ENSP00000423313.1,ENSP00000428573.1,ENSP00000415210.2,ENSP00000366889.2,ENSMUSP00000065096.7,ENSCAFP00000026020.3,ENSP00000297107.6	UDP-N-acetyl-alpha-D-galactosamine:polypeptide N-acetylgalactosaminyltransferase-like 6 ,polypeptide N-acetylgalactosaminyltransferase-like 6 ,polypeptide N-acetylgalactosaminyltransferase 10 ,UDP-N-acetyl-alpha-D-galactosamine:polypeptide N-acetylgalactosaminyltransferase 10 ,polypeptide N-acetylgalactosaminyltransferase 10
bc_c7922	Homo sapiens,Mus musculus	ENSP00000490161.1,ENSP00000490161.1,ENSMUSP00000148277.1,ENSMUSP00000148277.1,ENSP00000359404.5,ENSP00000359404.5,ENSP00000489882.1	BTB domain containing 8 ,RIKEN cDNA A830010M20 gene ,KIAA1107
bc_c7929	Canis lupus familiaris,Homo sapiens,Mus musculus	ENSCAFP00000036155.1,ENSP00000463026.1,ENSP00000261596.4,ENSMUSP00000120634.1,ENSMUSP00000118610.1,ENSMUSP00000119282.1	lipin 2
bc_c7948	Canis lupus familiaris	ENSCAFP00000001957.3,ENSCAFP00000006662.3,ENSCAFP00000013039.3,ENSCAFP00000040660.1	SRSF protein kinase 1 ,zinc finger protein 467 ,protein kinase C and casein kinase substrate in neurons 3 ,zinc finger protein 658
bc_c7959	Canis lupus familiaris,Homo sapiens,Mus musculus	ENSCAFP00000039286.1,ENSCAFP00000039286.1,ENSP00000477932.1,ENSP00000477932.1,ENSCAFP00000017269.3,ENSCAFP00000017269.3,ENSP00000455759.1,ENSP00000455759.1,ENSP00000290650.4,ENSP00000290650.4,ENSMUSP00000028728.5,ENSMUSP00000028728.5	ubiquitin protein ligase E3 component n-recognin 1
bc_c7970	Canis lupus familiaris	ENSCAFP00000001957.3,ENSCAFP00000038115.1,ENSCAFP00000040660.1,ENSCAFP00000037978.1,ENSCAFP00000043225.1,ENSCAFP00000041730.1,ENSCAFP00000028891.3,ENSCAFP00000017539.3,ENSCAFP00000013039.3,ENSCAFP00000005288.3,ENSCAFP00000006662.3	SRSF protein kinase 1 ,potassium channel tetramerization domain containing 14 ,zinc finger protein 658 ,serologically defined colon cancer antigen 8 ,katanin catalytic subunit A1 like 2 ,inhibitor of CDK, cyclin A1 interacting protein 1 ,hematological and neurological expressed 1 like ,transmembrane protein 62 ,protein kinase C and casein kinase substrate in neurons 3 ,calcium dependent secretion…
bc_c7989	Canis lupus familiaris	ENSCAFP00000043225.1,ENSCAFP00000005288.3	katanin catalytic subunit A1 like 2 ,calcium dependent secretion activator 2
bc_c8029	Canis lupus familiaris	ENSCAFP00000001957.3,ENSCAFP00000013039.3,ENSCAFP00000006662.3,ENSCAFP00000040660.1,ENSCAFP00000038115.1,ENSCAFP00000030795.2,ENSCAFP00000037978.1	SRSF protein kinase 1 ,protein kinase C and casein kinase substrate in neurons 3 ,zinc finger protein 467 ,zinc finger protein 658 ,potassium channel tetramerization domain containing 14 ,choline phosphotransferase 1 ,serologically defined colon cancer antigen 8
bc_c8032	Canis lupus familiaris,Homo sapiens,Mus musculus	ENSCAFP00000007491.3,ENSP00000317144.6,ENSP00000478697.1,ENSMUSP00000022650.7	progesterone immunomodulatory binding factor 1
bc_c8042	Canis lupus familiaris	ENSCAFP00000006662.3,ENSCAFP00000013039.3	zinc finger protein 467 ,protein kinase C and casein kinase substrate in neurons 3
bc_c8046	Canis lupus familiaris,Homo sapiens,Mus musculus	ENSCAFP00000020032.3,ENSCAFP00000020032.3,ENSP00000453490.1,ENSP00000453921.1,ENSP00000445278.2,ENSP00000445278.2,ENSP00000261866.7,ENSP00000261866.7,ENSP00000396110.2,ENSP00000396110.2,ENSP00000453599.1,ENSP00000453599.1,ENSMUSP00000037543.7,ENSMUSP00000037543.7	SPG11, spatacsin vesicle trafficking associated ,spastic paraplegia 11
bc_c8082	Canis lupus familiaris,Homo sapiens,Mus musculus	ENSP00000469121.1,ENSP00000473078.1,ENSP00000283365.9,ENSP00000470716.1,ENSP00000382072.5,ENSMUSP00000111498.2,ENSP00000405819.1,ENSP00000382064.3,ENSCAFP00000026530.3,ENSP00000470152.1,ENSP00000473119.1,ENSP00000472031.1,ENSP00000336682.4,ENSP00000322519.5,ENSP00000451516.2,ENSMUSP00000037475.7	dystrobrevin alpha
bc_c8086	Canis lupus familiaris	ENSCAFP00000039233.1	pleckstrin homology domain containing S1
bc_c8089	Canis lupus familiaris	ENSCAFP00000039269.1,ENSCAFP00000001957.3,ENSCAFP00000013039.3,ENSCAFP00000005793.3	KIAA2026 ,SRSF protein kinase 1 ,protein kinase C and casein kinase substrate in neurons 3 ,KIAA1147
bc_c8108	Canis lupus familiaris,Homo sapiens,Mus musculus	ENSMUSP00000098235.3,ENSMUSP00000124775.1,ENSMUSP00000124195.1,ENSCAFP00000001133.3,ENSMUSP00000124753.1,ENSCAFP00000001127.3,ENSP00000341558.3,ENSP00000297405.5,ENSP00000345799.3,ENSP00000412263.2,ENSMUSP00000080751.6,ENSCAFP00000012850.3,ENSCAFP00000012846.3,ENSP00000362479.4,ENSP00000362486.3,ENSP00000241312.4,ENSP00000483463.1,ENSP00000441462.2,ENSP00000334828.6,ENSP00000473359.1,ENSP00000430…	CUB and Sushi multiple domains 3 ,CUB and Sushi multiple domains 1 ,CUB and Sushi multiple domains 2 ,CUB and Sushi multiple domains 1 ,CUB and Sushi multiple domains 2
bc_c8122	Canis lupus familiaris	ENSCAFP00000008305.4,ENSCAFP00000031628.2,ENSCAFP00000018396.3,ENSCAFP00000006662.3,ENSCAFP00000037775.1	PAF1 homolog, Paf1/RNA polymerase II complex component ,myosin IIIB ,zinc finger protein 467 ,acidic nuclear phosphoprotein 32 family member E
bc_c8145	Canis lupus familiaris	ENSCAFP00000013039.3	protein kinase C and casein kinase substrate in neurons 3
bc_c8151	Mus musculus	ENSMUSP00000059426.7,ENSMUSP00000059426.7	alpha-2-macroglobulin like 1
bc_c8154	Canis lupus familiaris	ENSCAFP00000001957.3,ENSCAFP00000041730.1,ENSCAFP00000028891.3,ENSCAFP00000038115.1,ENSCAFP00000043225.1,ENSCAFP00000017539.3,ENSCAFP00000040660.1,ENSCAFP00000039269.1,ENSCAFP00000037978.1	SRSF protein kinase 1 ,inhibitor of CDK, cyclin A1 interacting protein 1 ,hematological and neurological expressed 1 like ,potassium channel tetramerization domain containing 14 ,katanin catalytic subunit A1 like 2 ,transmembrane protein 62 ,zinc finger protein 658 ,KIAA2026 ,serologically defined colon cancer antigen 8
bc_c8156	Canis lupus familiaris,Homo sapiens,Mus musculus	ENSP00000486383.1,ENSP00000439765.1,ENSCAFP00000019674.3,ENSMUSP00000144733.1,ENSP00000487008.1,ENSP00000445083.1,ENSP00000486315.1,ENSP00000261349.4,ENSP00000486524.1,ENSP00000442472.1,ENSMUSP00000032322.8,ENSCAFP00000016050.3,ENSMUSP00000134983.1,ENSMUSP00000025856.10,ENSP00000294304.6,ENSP00000436652.1,ENSMUSP00000135654.1	LDL receptor related protein 6 ,low density lipoprotein receptor-related protein 6 ,LDL receptor related protein 6 ,low density lipoprotein receptor-related protein 6 ,LDL receptor related protein 5 ,low density lipoprotein receptor-related protein 5 ,LDL receptor related protein 5 ,low density lipoprotein receptor-related protein 5
bc_c8158	Canis lupus familiaris,Homo sapiens	ENSCAFP00000004342.3,ENSCAFP00000042668.1,ENSP00000402375.2,ENSP00000398323.2,ENSP00000342381.4,ENSP00000408002.2,ENSP00000404156.3	vaccinia related kinase 2
bc_c8182	Canis lupus familiaris	ENSCAFP00000020113.3,ENSCAFP00000013039.3	tripartite motif containing 69 ,protein kinase C and casein kinase substrate in neurons 3
bc_c8202	Canis lupus familiaris,Homo sapiens,Mus musculus	ENSP00000489043.1,ENSP00000422136.1,ENSCAFP00000004251.3,ENSP00000488965.1,ENSP00000489552.1,ENSP00000478891.1,ENSP00000422762.1,ENSP00000489548.1,ENSP00000426405.1,ENSP00000489389.1,ENSP00000305721.7,ENSMUSP00000139424.1,ENSMUSP00000041145.8,ENSCAFP00000001957.3,ENSCAFP00000006662.3,ENSCAFP00000013039.3,ENSCAFP00000037978.1,ENSCAFP00000038115.1	inhibitor of Bruton tyrosine kinase ,inhibitor of Bruton agammaglobulinemia tyrosine kinase ,SRSF protein kinase 1 ,zinc finger protein 467 ,protein kinase C and casein kinase substrate in neurons 3 ,serologically defined colon cancer antigen 8 ,potassium channel tetramerization domain containing 14
bc_c8213	Canis lupus familiaris,Homo sapiens	ENSCAFP00000010575.3,ENSP00000412530.3,ENSP00000388806.3,ENSP00000262056.9	eukaryotic translation initiation factor 4B
bc_c8226	Canis lupus familiaris,Homo sapiens,Mus musculus	ENSCAFP00000020422.2,ENSP00000233710.3,ENSMUSP00000027153.5	acyl-CoA dehydrogenase, long chain ,acyl-Coenzyme A dehydrogenase, long-chain
bc_c8233	Canis lupus familiaris	ENSCAFP00000017193.3	toll like receptor 7
bc_c8235	Canis lupus familiaris,Homo sapiens,Mus musculus	ENSCAFP00000002911.2,ENSMUSP00000043040.8,ENSP00000411800.2,ENSP00000295124.4	coiled-coil domain containing 138
bc_c8241	Canis lupus familiaris,Homo sapiens,Mus musculus	ENSCAFP00000014285.2,ENSCAFP00000014285.2,ENSP00000359294.3,ENSP00000238961.3,ENSP00000359292.3,ENSMUSP00000093758.3	SMC5-SMC6 complex localization factor 2 ,family with sequence similarity 178, member A
bc_c8251	Canis lupus familiaris,Homo sapiens,Mus musculus	ENSP00000340878.4,ENSCAFP00000000906.4,ENSP00000262461.2,ENSMUSP00000111023.2,ENSP00000486323.1,ENSP00000427109.1,ENSCAFP00000021063.3,ENSMUSP00000106121.2,ENSMUSP00000106120.2,ENSMUSP00000028630.2,ENSP00000370381.3,ENSP00000453409.1,ENSP00000379822.3	solute carrier family 12 member 2 ,solute carrier family 12, member 2 ,solute carrier family 12 member 2 ,solute carrier family 12 member 1 ,solute carrier family 12, member 1 ,solute carrier family 12 member 1
bc_c8254	Canis lupus familiaris	ENSCAFP00000006662.3,ENSCAFP00000031628.2,ENSCAFP00000018396.3,ENSCAFP00000001957.3	zinc finger protein 467 ,myosin IIIB ,SRSF protein kinase 1
bc_c8256	Canis lupus familiaris,Homo sapiens,Mus musculus	ENSCAFP00000036236.1,ENSCAFP00000012835.2,ENSMUSP00000029400.1,ENSMUSP00000142205.1,ENSMUSP00000141544.1,ENSP00000478173.1,ENSP00000353679.2,ENSP00000417079.1,ENSP00000419653.1,ENSP00000418525.1,ENSP00000420389.1	neprilysin ,membrane metallo endopeptidase ,membrane metalloendopeptidase
bc_c8279	Canis lupus familiaris	ENSCAFP00000009373.3,ENSCAFP00000039269.1,ENSCAFP00000038115.1,ENSCAFP00000037978.1,ENSCAFP00000043225.1,ENSCAFP00000041730.1,ENSCAFP00000040660.1,ENSCAFP00000001957.3,ENSCAFP00000013039.3	tripartite motif-containing protein 6 ,KIAA2026 ,potassium channel tetramerization domain containing 14 ,serologically defined colon cancer antigen 8 ,katanin catalytic subunit A1 like 2 ,inhibitor of CDK, cyclin A1 interacting protein 1 ,zinc finger protein 658 ,SRSF protein kinase 1 ,protein kinase C and casein kinase substrate in neurons 3
bc_c8290	Canis lupus familiaris	ENSCAFP00000039269.1,ENSCAFP00000037978.1,ENSCAFP00000038115.1,ENSCAFP00000043225.1,ENSCAFP00000040660.1,ENSCAFP00000041730.1,ENSCAFP00000001957.3,ENSCAFP00000008305.4,ENSCAFP00000008305.4,ENSCAFP00000028891.3,ENSCAFP00000017539.3,ENSCAFP00000013039.3,ENSCAFP00000005288.3,ENSCAFP00000006662.3,ENSCAFP00000006662.3,ENSCAFP00000031628.2,ENSCAFP00000018396.3,ENSCAFP00000013663.3	KIAA2026 ,serologically defined colon cancer antigen 8 ,potassium channel tetramerization domain containing 14 ,katanin catalytic subunit A1 like 2 ,zinc finger protein 658 ,inhibitor of CDK, cyclin A1 interacting protein 1 ,SRSF protein kinase 1 ,PAF1 homolog, Paf1/RNA polymerase II complex component ,hematological and neurological expressed 1 like ,transmembrane protein 62 ,protein kinase C and…
bc_c8295	Canis lupus familiaris	ENSCAFP00000030795.2,ENSCAFP00000006662.3,ENSCAFP00000001957.3,ENSCAFP00000013039.3,ENSCAFP00000037978.1,ENSCAFP00000038115.1	choline phosphotransferase 1 ,zinc finger protein 467 ,SRSF protein kinase 1 ,protein kinase C and casein kinase substrate in neurons 3 ,serologically defined colon cancer antigen 8 ,potassium channel tetramerization domain containing 14
bc_c8372	Canis lupus familiaris,Homo sapiens,Mus musculus	ENSP00000310796.2,ENSMUSP00000151353.1,ENSP00000448904.1,ENSP00000446986.1,ENSCAFP00000040660.1,ENSCAFP00000001957.3,ENSCAFP00000037978.1,ENSCAFP00000039269.1,ENSCAFP00000038115.1	THAP domain containing 2 ,THAP domain containing, apoptosis associated protein 2 ,THAP domain containing 2 ,zinc finger protein 658 ,SRSF protein kinase 1 ,serologically defined colon cancer antigen 8 ,KIAA2026 ,potassium channel tetramerization domain containing 14
bc_c8389	Canis lupus familiaris	ENSCAFP00000006662.3,ENSCAFP00000001957.3	zinc finger protein 467 ,SRSF protein kinase 1
bc_c8402	Canis lupus familiaris,Homo sapiens,Mus musculus	ENSCAFP00000042143.1,ENSCAFP00000008722.3,ENSP00000328813.2,ENSMUSP00000049206.9	potassium voltage-gated channel subfamily H member 8 ,potassium voltage-gated channel, subfamily H (eag-related), member 8
bc_c8426	Canis lupus familiaris,Homo sapiens,Mus musculus	ENSCAFP00000008986.2,ENSP00000368920.3,ENSMUSP00000055295.7	NHL repeat containing 3
bc_c8430	Canis lupus familiaris	ENSCAFP00000013663.3	F-box and WD repeat domain containing 8
bc_c8431	Canis lupus familiaris	ENSCAFP00000037775.1	acidic nuclear phosphoprotein 32 family member E
bc_c8432	Canis lupus familiaris,Homo sapiens	ENSCAFP00000011951.3,ENSP00000326050.7,ENSP00000378167.3	coiled-coil domain-containing protein 66 ,coiled-coil domain containing 66
bc_c8433	Canis lupus familiaris,Homo sapiens,Mus musculus	ENSCAFP00000011873.3,ENSP00000265140.5,ENSMUSP00000118312.2	SMC5-SMC6 complex localization factor 1
bc_c8467	Canis lupus familiaris,Homo sapiens,Mus musculus	ENSCAFP00000035362.2,ENSCAFP00000035362.2,ENSCAFP00000009139.3,ENSCAFP00000009139.3,ENSP00000437959.1,ENSP00000437959.1,ENSP00000437953.1,ENSP00000437953.1,ENSP00000369066.4,ENSP00000369066.4,ENSP00000369067.4,ENSP00000369067.4,ENSP00000369073.4,ENSP00000369073.4,ENSP00000369071.4,ENSP00000369071.4,ENSMUSP00000112735.1,ENSMUSP00000112735.1,ENSMUSP00000080276.6,ENSMUSP00000080276.6,ENSMUSP00000103…	periostin ,periostin, osteoblast specific factor
bc_c8479	Canis lupus familiaris	ENSCAFP00000005793.3	KIAA1147
bc_c8481	Canis lupus familiaris,Mus musculus	ENSMUSP00000144877.1,ENSCAFP00000037019.1,ENSMUSP00000088725.3,ENSCAFP00000005864.3	inturned planar cell polarity protein
bc_c8483	Canis lupus familiaris	ENSCAFP00000038115.1,ENSCAFP00000040660.1,ENSCAFP00000001957.3,ENSCAFP00000037978.1,ENSCAFP00000039269.1,ENSCAFP00000017539.3,ENSCAFP00000041730.1,ENSCAFP00000043225.1,ENSCAFP00000028891.3,ENSCAFP00000013039.3,ENSCAFP00000005288.3	potassium channel tetramerization domain containing 14 ,zinc finger protein 658 ,SRSF protein kinase 1 ,serologically defined colon cancer antigen 8 ,KIAA2026 ,transmembrane protein 62 ,inhibitor of CDK, cyclin A1 interacting protein 1 ,katanin catalytic subunit A1 like 2 ,hematological and neurological expressed 1 like ,protein kinase C and casein kinase substrate in neurons 3 ,calcium dependent…
bc_c8502	Canis lupus familiaris	ENSCAFP00000008305.4,ENSCAFP00000037775.1,ENSCAFP00000018396.3,ENSCAFP00000013663.3,ENSCAFP00000031628.2	PAF1 homolog, Paf1/RNA polymerase II complex component ,acidic nuclear phosphoprotein 32 family member E ,myosin IIIB ,F-box and WD repeat domain containing 8 ,myosin IIIB
bc_c8518	Canis lupus familiaris	ENSCAFP00000038115.1,ENSCAFP00000037978.1,ENSCAFP00000040660.1,ENSCAFP00000043225.1,ENSCAFP00000001957.3,ENSCAFP00000028891.3,ENSCAFP00000039269.1,ENSCAFP00000041730.1,ENSCAFP00000013039.3,ENSCAFP00000017539.3,ENSCAFP00000006662.3	potassium channel tetramerization domain containing 14 ,serologically defined colon cancer antigen 8 ,zinc finger protein 658 ,katanin catalytic subunit A1 like 2 ,SRSF protein kinase 1 ,hematological and neurological expressed 1 like ,KIAA2026 ,inhibitor of CDK, cyclin A1 interacting protein 1 ,protein kinase C and casein kinase substrate in neurons 3 ,transmembrane protein 62 ,zinc finger prote…
bc_c8529	Canis lupus familiaris	ENSCAFP00000008305.4	PAF1 homolog, Paf1/RNA polymerase II complex component
bc_c8534	Canis lupus familiaris,Homo sapiens,Mus musculus	ENSP00000454922.1,ENSP00000351817.4,ENSP00000300141.6,ENSCAFP00000025364.3,ENSP00000453954.1,ENSP00000339208.5,ENSCAFP00000025375.3,ENSMUSP00000126065.1,ENSMUSP00000034960.6,ENSP00000318111.6	dipeptidyl peptidase 8 ,dipeptidylpeptidase 8 ,dipeptidyl peptidase 8
bc_c8542	Canis lupus familiaris	ENSCAFP00000015824.3	chromosome 2 open reading frame 72
bc_c8545	Canis lupus familiaris	ENSCAFP00000043225.1	katanin catalytic subunit A1 like 2
bc_c8546	Canis lupus familiaris,Homo sapiens	ENSCAFP00000015158.4,ENSCAFP00000041267.1,ENSP00000258390.7,ENSP00000386694.3	dedicator of cytokinesis 10
bc_c8547	Canis lupus familiaris	ENSCAFP00000013663.3	F-box and WD repeat domain containing 8
bc_c8559	Canis lupus familiaris	ENSCAFP00000013039.3,ENSCAFP00000001957.3,ENSCAFP00000006662.3	protein kinase C and casein kinase substrate in neurons 3 ,SRSF protein kinase 1 ,zinc finger protein 467
bc_c8566	Canis lupus familiaris	ENSCAFP00000001957.3,ENSCAFP00000013039.3	SRSF protein kinase 1 ,protein kinase C and casein kinase substrate in neurons 3
bc_c8571	Canis lupus familiaris	ENSCAFP00000013663.3	F-box and WD repeat domain containing 8
bc_c8576	Canis lupus familiaris,Homo sapiens,Mus musculus	ENSMUSP00000103353.2,ENSP00000364129.2,ENSMUSP00000123761.1,ENSP00000450052.1,ENSCAFP00000040830.1,ENSMUSP00000048501.7,ENSP00000364133.4,ENSMUSP00000007757.8,ENSP00000447297.1,ENSCAFP00000003684.3,ENSP00000446685.1,ENSP00000442885.1,ENSCAFP00000036838.1,ENSP00000390477.2,ENSP00000257963.4,ENSMUSP00000000544.9,ENSCAFP00000010923.3,ENSP00000397550.2,ENSP00000442656.1,ENSCAFP00000014864.3,ENSMUSP00…	transforming growth factor, beta receptor I ,transforming growth factor beta receptor 1 ,transforming growth factor, beta receptor I ,transforming growth factor beta receptor 1 ,transforming growth factor, beta receptor I ,transforming growth factor beta receptor 1 ,transforming growth factor, beta receptor I ,transforming growth factor beta receptor 1 ,activin A receptor type 1B ,activin A recep…
bc_c8577	Canis lupus familiaris,Homo sapiens,Mus musculus	ENSCAFP00000003016.3,ENSP00000230588.4,ENSP00000480465.1,ENSMUSP00000113838.1,ENSMUSP00000024707.8	meprin A subunit alpha ,meprin 1 alpha
bc_c8579	Canis lupus familiaris	ENSCAFP00000008305.4,ENSCAFP00000036424.1,ENSCAFP00000037775.1	PAF1 homolog, Paf1/RNA polymerase II complex component ,histone cluster 1 H2B family member f ,acidic nuclear phosphoprotein 32 family member E
bc_c8585	Canis lupus familiaris,Homo sapiens,Mus musculus	ENSP00000473320.1,ENSMUSP00000106869.1,ENSMUSP00000092395.4,ENSP00000299240.5,ENSMUSP00000106868.2,ENSCAFP00000010038.3,ENSP00000039989.4,ENSCAFP00000039276.1	tetratricopeptide repeat domain 17
bc_c8597	Canis lupus familiaris	ENSCAFP00000008305.4	PAF1 homolog, Paf1/RNA polymerase II complex component
bc_c8627	Canis lupus familiaris,Homo sapiens,Mus musculus	ENSP00000419964.1,ENSP00000491461.1,ENSCAFP00000004946.3,ENSP00000319947.5,ENSMUSP00000063999.5,ENSCAFP00000004941.3,ENSP00000418974.1,ENSP00000256707.3	kinase D interacting substrate 220 ,kinase D-interacting substrate 220 ,kinase D interacting substrate 220
bc_c8645	Canis lupus familiaris	ENSCAFP00000008305.4	PAF1 homolog, Paf1/RNA polymerase II complex component
bc_c8647	Canis lupus familiaris,Homo sapiens,Mus musculus	ENSCAFP00000008642.3,ENSCAFP00000008642.3,ENSP00000341086.4,ENSP00000341086.4,ENSP00000487551.1,ENSP00000487551.1,ENSP00000413781.2,ENSP00000413781.2,ENSP00000365643.1,ENSP00000365643.1,ENSP00000401958.4,ENSP00000401958.4,ENSP00000406883.2,ENSP00000406883.2,ENSMUSP00000148674.1,ENSMUSP00000148674.1,ENSMUSP00000148328.1,ENSMUSP00000148328.1,ENSMUSP00000097872.3,ENSMUSP00000097872.3,ENSMUSP00000148…	dedicator of cytokinesis 9
bc_c8668	Canis lupus familiaris	ENSCAFP00000040660.1,ENSCAFP00000038115.1,ENSCAFP00000037978.1,ENSCAFP00000041730.1,ENSCAFP00000039269.1,ENSCAFP00000043225.1,ENSCAFP00000028891.3,ENSCAFP00000017539.3,ENSCAFP00000013039.3	zinc finger protein 658 ,potassium channel tetramerization domain containing 14 ,serologically defined colon cancer antigen 8 ,inhibitor of CDK, cyclin A1 interacting protein 1 ,KIAA2026 ,katanin catalytic subunit A1 like 2 ,hematological and neurological expressed 1 like ,transmembrane protein 62 ,protein kinase C and casein kinase substrate in neurons 3
bc_c8682	Canis lupus familiaris	ENSCAFP00000043225.1,ENSCAFP00000017539.3	katanin catalytic subunit A1 like 2 ,transmembrane protein 62
bc_c8686	Canis lupus familiaris,Homo sapiens	ENSCAFP00000014462.3,ENSP00000422345.1,ENSP00000426517.1,ENSP00000264344.5	family with sequence similarity 13 member A
bc_c8696	Canis lupus familiaris,Homo sapiens,Mus musculus	ENSMUSP00000025965.5,ENSMUSP00000025965.5,ENSP00000239027.7,ENSP00000239027.7,ENSP00000360383.5,ENSP00000360383.5,ENSP00000239026.7,ENSP00000239026.7,ENSCAFP00000011930.3,ENSCAFP00000011930.3,ENSP00000377601.2,ENSP00000377601.2,ENSCAFP00000013039.3,ENSCAFP00000037978.1,ENSCAFP00000040660.1	helicase, lymphoid specific ,helicase, lymphoid-specific ,protein kinase C and casein kinase substrate in neurons 3 ,serologically defined colon cancer antigen 8 ,zinc finger protein 658
bc_c8701	Canis lupus familiaris,Homo sapiens	ENSP00000438505.1,ENSCAFP00000018164.5,ENSP00000240651.9,ENSCAFP00000043159.1	pyridine nucleotide-disulphide oxidoreductase domain 1
bc_c8714	Canis lupus familiaris,Homo sapiens,Mus musculus	ENSCAFP00000022768.3,ENSCAFP00000022768.3,ENSCAFP00000022779.3,ENSCAFP00000022779.3,ENSP00000251076.5,ENSP00000251076.5,ENSP00000441858.2,ENSP00000441858.2,ENSMUSP00000113693.1,ENSMUSP00000113693.1,ENSMUSP00000113705.1,ENSMUSP00000113705.1,ENSMUSP00000119959.1,ENSMUSP00000119959.1,ENSP00000400855.3,ENSP00000400855.3,ENSMUSP00000137871.1,ENSMUSP00000137871.1,ENSMUSP00000045559.5,ENSMUSP00000045559…	Dmx like 2 ,Dmx-like 2 ,Dmx like 2 ,Dmx-like 1 ,Dmx like 1
bc_c8729	Canis lupus familiaris	ENSCAFP00000038115.1,ENSCAFP00000041730.1,ENSCAFP00000001957.3,ENSCAFP00000040660.1,ENSCAFP00000043225.1,ENSCAFP00000037978.1	potassium channel tetramerization domain containing 14 ,inhibitor of CDK, cyclin A1 interacting protein 1 ,SRSF protein kinase 1 ,zinc finger protein 658 ,katanin catalytic subunit A1 like 2 ,serologically defined colon cancer antigen 8
bc_c8761	Canis lupus familiaris,Homo sapiens,Mus musculus	ENSCAFP00000000484.3,ENSCAFP00000000486.3,ENSP00000356460.1,ENSP00000429315.1,ENSP00000381036.3,ENSMUSP00000134378.1,ENSMUSP00000146658.1,ENSMUSP00000136386.1	androglobin
bc_c8766	Canis lupus familiaris	ENSCAFP00000013039.3,ENSCAFP00000005793.3	protein kinase C and casein kinase substrate in neurons 3 ,KIAA1147
bc_c8786	Canis lupus familiaris	ENSCAFP00000017193.3	toll like receptor 7
bc_c8798	Canis lupus familiaris,Homo sapiens,Mus musculus	ENSP00000283131.3,ENSCAFP00000011181.2,ENSMUSP00000044361.8,ENSMUSP00000114296.2,ENSP00000360164.2,ENSP00000360162.4,ENSMUSP00000086366.4,ENSMUSP00000076769.4,ENSMUSP00000099138.2,ENSP00000360163.4,ENSCAFP00000027555.3,ENSCAFP00000038690.1	SWI/SNF related, matrix associated, actin dependent regulator of chromatin, subfamily a, member 5 ,SWI/SNF related, matrix associated, actin dependent regulator of chromatin, subfamily a, member 1
bc_c8812	Canis lupus familiaris,Homo sapiens	ENSCAFP00000006342.3,ENSCAFP00000006342.3,ENSP00000368607.3,ENSP00000368607.3,ENSP00000391550.2,ENSP00000391550.2,ENSP00000321927.4,ENSP00000321927.4,ENSP00000388608.1,ENSP00000388608.1,ENSP00000405434.2,ENSP00000405434.2,ENSP00000368610.4,ENSP00000368610.4	F-box and leucine rich repeat protein 13
bc_c8821	Canis lupus familiaris	ENSCAFP00000039269.1,ENSCAFP00000039233.1	KIAA2026 ,pleckstrin homology domain containing S1
bc_c8832	Canis lupus familiaris	ENSCAFP00000008305.4	PAF1 homolog, Paf1/RNA polymerase II complex component
bc_c8839	Canis lupus familiaris	ENSCAFP00000006662.3	zinc finger protein 467
bc_c8841	Canis lupus familiaris	ENSCAFP00000001957.3,ENSCAFP00000006662.3,ENSCAFP00000013039.3,ENSCAFP00000030795.2,ENSCAFP00000005793.3,ENSCAFP00000041730.1,ENSCAFP00000038115.1,ENSCAFP00000037978.1,ENSCAFP00000040660.1	SRSF protein kinase 1 ,zinc finger protein 467 ,protein kinase C and casein kinase substrate in neurons 3 ,choline phosphotransferase 1 ,KIAA1147 ,inhibitor of CDK, cyclin A1 interacting protein 1 ,potassium channel tetramerization domain containing 14 ,serologically defined colon cancer antigen 8 ,zinc finger protein 658
bc_c8846	Canis lupus familiaris	ENSCAFP00000013039.3,ENSCAFP00000040660.1,ENSCAFP00000038115.1,ENSCAFP00000001957.3,ENSCAFP00000037978.1	protein kinase C and casein kinase substrate in neurons 3 ,zinc finger protein 658 ,potassium channel tetramerization domain containing 14 ,SRSF protein kinase 1 ,serologically defined colon cancer antigen 8
bc_c8854	Canis lupus familiaris,Homo sapiens,Mus musculus	ENSCAFP00000019937.3,ENSCAFP00000038155.1,ENSP00000391109.1,ENSMUSP00000004576.6,ENSP00000397091.1,ENSP00000411253.1,ENSP00000341652.5	TBCC domain containing 1
bc_c8898	Canis lupus familiaris	ENSCAFP00000038115.1,ENSCAFP00000040660.1,ENSCAFP00000001957.3,ENSCAFP00000043225.1,ENSCAFP00000039269.1,ENSCAFP00000037978.1,ENSCAFP00000041730.1,ENSCAFP00000017539.3,ENSCAFP00000013039.3	potassium channel tetramerization domain containing 14 ,zinc finger protein 658 ,SRSF protein kinase 1 ,katanin catalytic subunit A1 like 2 ,KIAA2026 ,serologically defined colon cancer antigen 8 ,inhibitor of CDK, cyclin A1 interacting protein 1 ,transmembrane protein 62 ,protein kinase C and casein kinase substrate in neurons 3
bc_c8913	Canis lupus familiaris,Homo sapiens,Mus musculus	ENSCAFP00000000293.3,ENSP00000491430.1,ENSP00000446179.1,ENSP00000325369.7,ENSMUSP00000025357.7,ENSCAFP00000037120.1,ENSP00000453288.1,ENSP00000394170.2,ENSP00000453380.1,ENSP00000453852.1,ENSP00000338777.4,ENSMUSP00000075082.6,ENSCAFP00000037111.1,ENSP00000453223.1,ENSP00000453637.1,ENSP00000381377.3,ENSCAFP00000013039.3	adaptor related protein complex 3 sigma 1 subunit ,adaptor-related protein complex 3, sigma 1 subunit ,adaptor related protein complex 3 sigma 1 subunit ,adaptor related protein complex 3 sigma 2 subunit ,adaptor-related protein complex 3, sigma 2 subunit ,adaptor related protein complex 3 sigma 2 subunit ,C15orf38-AP3S2 readthrough ,protein kinase C and casein kinase substrate in neurons 3
bc_c8942	Canis lupus familiaris,Homo sapiens	ENSCAFP00000011951.3,ENSP00000343840.6,ENSP00000420192.1,ENSP00000401451.1,ENSP00000326050.7,ENSP00000378167.3	coiled-coil domain-containing protein 66 ,coiled-coil domain containing 66
bc_c8950	Canis lupus familiaris,Homo sapiens,Mus musculus	ENSCAFP00000000960.3,ENSMUSP00000022916.5,ENSMUSP00000105934.2,ENSP00000276654.5,ENSP00000399148.2	LDL receptor related protein 12 ,low density lipoprotein-related protein 12 ,LDL receptor related protein 12
bc_c8958	Canis lupus familiaris	ENSCAFP00000006662.3,ENSCAFP00000030795.2,ENSCAFP00000001957.3,ENSCAFP00000041730.1,ENSCAFP00000013039.3	zinc finger protein 467 ,choline phosphotransferase 1 ,SRSF protein kinase 1 ,inhibitor of CDK, cyclin A1 interacting protein 1 ,protein kinase C and casein kinase substrate in neurons 3
bc_c8983	Canis lupus familiaris	ENSCAFP00000018396.3,ENSCAFP00000031628.2,ENSCAFP00000006662.3	myosin IIIB ,zinc finger protein 467
bc_c8994	Canis lupus familiaris	ENSCAFP00000013663.3	F-box and WD repeat domain containing 8
bc_c9024	Canis lupus familiaris,Homo sapiens,Mus musculus	ENSCAFP00000011733.3,ENSP00000374045.3,ENSP00000237449.6,ENSMUSP00000109674.1,ENSMUSP00000068758.6,ENSMUSP00000144791.1	dynein axonemal heavy chain 6 ,dynein, axonemal, heavy chain 6
bc_c9028	Canis lupus familiaris,Homo sapiens,Mus musculus	ENSCAFP00000011090.3,ENSMUSP00000136986.1,ENSMUSP00000022224.9,ENSMUSP00000118316.1,ENSP00000382367.3,ENSP00000409231.2	trafficking protein particle complex 13
bc_c9060	Canis lupus familiaris,Homo sapiens,Mus musculus	ENSCAFP00000013840.2,ENSP00000260950.3,ENSMUSP00000140249.1,ENSMUSP00000027269.5	Growth/differentiation factor 8 ,myostatin
bc_c9081	Canis lupus familiaris	ENSCAFP00000001957.3,ENSCAFP00000043225.1,ENSCAFP00000038115.1,ENSCAFP00000040660.1,ENSCAFP00000041730.1,ENSCAFP00000006662.3,ENSCAFP00000005288.3	SRSF protein kinase 1 ,katanin catalytic subunit A1 like 2 ,potassium channel tetramerization domain containing 14 ,zinc finger protein 658 ,inhibitor of CDK, cyclin A1 interacting protein 1 ,zinc finger protein 467 ,calcium dependent secretion activator 2
bc_c9092	Canis lupus familiaris	ENSCAFP00000013039.3	protein kinase C and casein kinase substrate in neurons 3
bc_c9106	Canis lupus familiaris	ENSCAFP00000037775.1,ENSCAFP00000008305.4,ENSCAFP00000017193.3,ENSCAFP00000036424.1	acidic nuclear phosphoprotein 32 family member E ,PAF1 homolog, Paf1/RNA polymerase II complex component ,toll like receptor 7 ,histone cluster 1 H2B family member f
bc_c9136	Canis lupus familiaris	ENSCAFP00000039269.1,ENSCAFP00000043225.1,ENSCAFP00000030068.3,ENSCAFP00000038115.1,ENSCAFP00000001957.3,ENSCAFP00000040660.1,ENSCAFP00000037978.1,ENSCAFP00000017539.3,ENSCAFP00000028891.3	KIAA2026 ,katanin catalytic subunit A1 like 2 ,mitochondrial ribosome recycling factor ,potassium channel tetramerization domain containing 14 ,SRSF protein kinase 1 ,zinc finger protein 658 ,serologically defined colon cancer antigen 8 ,transmembrane protein 62 ,hematological and neurological expressed 1 like
bc_c9154	Canis lupus familiaris,Homo sapiens,Mus musculus	ENSP00000486544.1,ENSP00000411271.1,ENSMUSP00000144493.1,ENSMUSP00000118878.1,ENSP00000338349.6,ENSP00000385681.4,ENSP00000385434.4,ENSP00000489573.1,ENSMUSP00000124561.2,ENSMUSP00000072458.7,ENSMUSP00000057294.8,ENSMUSP00000125407.3,ENSMUSP00000124116.3,ENSMUSP00000133491.1,ENSP00000450683.1,ENSP00000385017.2,ENSP00000485887.1,ENSP00000489551.1,ENSMUSP00000127407.1,ENSP00000385142.1,ENSMUSP00000…	neurexin 1 ,neurexin 2 ,neurexin II ,neurexin 3 ,neurexin 1 ,neurexin I ,neurexin 3 ,neurexin 1 ,neurexin 3 ,neurexin III ,neurexin 1 ,neurexin III ,neurexin 1 ,neurexin 3 ,neurexin 2 ,neurexin III ,neurexin III ,neurexin 3 ,neurexin 2 ,neurexin II ,neurexin 2 ,neurexin II ,neurexin 2 ,neurexin II ,neurexin 2 ,neurexin II ,neurexin 3 ,neurexin 1
bc_c9195	Canis lupus familiaris,Homo sapiens,Mus musculus	ENSMUSP00000130320.1,ENSMUSP00000131914.1,ENSMUSP00000126876.1,ENSP00000387399.1,ENSCAFP00000005724.4,ENSMUSP00000106751.2,ENSMUSP00000106752.2,ENSMUSP00000128292.1,ENSMUSP00000131074.1,ENSMUSP00000137020.1,ENSMUSP00000132122.1,ENSMUSP00000020915.3,ENSP00000385992.1,ENSP00000338173.5,ENSCAFP00000016501.4,ENSP00000401777.2,ENSP00000435825.1,ENSP00000391723.2,ENSP00000362852.3,ENSMUSP00000143996.1,…	pumilio RNA-binding family member 2 ,pumilio RNA binding family member 2 ,pumilio RNA-binding family member 2 ,pumilio RNA binding family member 2 ,pumilio RNA binding family member 1 ,pumilio RNA-binding family member 1 ,pumilio RNA binding family member 1 ,pumilio RNA-binding family member 1
bc_c9196	Canis lupus familiaris	ENSCAFP00000041730.1,ENSCAFP00000001957.3,ENSCAFP00000039269.1,ENSCAFP00000038115.1,ENSCAFP00000043225.1,ENSCAFP00000028891.3,ENSCAFP00000040660.1,ENSCAFP00000037978.1	inhibitor of CDK, cyclin A1 interacting protein 1 ,SRSF protein kinase 1 ,KIAA2026 ,potassium channel tetramerization domain containing 14 ,katanin catalytic subunit A1 like 2 ,hematological and neurological expressed 1 like ,zinc finger protein 658 ,serologically defined colon cancer antigen 8
bc_c9216	Canis lupus familiaris,Homo sapiens,Mus musculus	ENSCAFP00000000348.3,ENSP00000436913.1,ENSCAFP00000030955.2,ENSP00000491530.1,ENSP00000431734.1,ENSP00000436142.1,ENSP00000487249.1,ENSP00000433505.1,ENSP00000436216.1,ENSP00000229446.5,ENSP00000376159.2,ENSP00000435441.1,ENSP00000434826.1,ENSP00000435210.1,ENSP00000433822.1,ENSP00000436501.1,ENSMUSP00000140428.1,ENSMUSP00000140101.1,ENSMUSP00000090349.3,ENSMUSP00000140623.1,ENSMUSP00000043583.5,…	BCL2 associated transcription factor 1 ,BCL2-associated transcription factor 1
bc_c9229	Canis lupus familiaris	ENSCAFP00000008305.4,ENSCAFP00000037775.1	PAF1 homolog, Paf1/RNA polymerase II complex component ,acidic nuclear phosphoprotein 32 family member E
bc_c9230	Canis lupus familiaris	ENSCAFP00000039269.1,ENSCAFP00000043225.1,ENSCAFP00000038115.1,ENSCAFP00000037978.1,ENSCAFP00000040660.1,ENSCAFP00000041730.1,ENSCAFP00000001957.3,ENSCAFP00000017539.3,ENSCAFP00000013039.3,ENSCAFP00000028891.3,ENSCAFP00000009373.3	KIAA2026 ,katanin catalytic subunit A1 like 2 ,potassium channel tetramerization domain containing 14 ,serologically defined colon cancer antigen 8 ,zinc finger protein 658 ,inhibitor of CDK, cyclin A1 interacting protein 1 ,SRSF protein kinase 1 ,transmembrane protein 62 ,protein kinase C and casein kinase substrate in neurons 3 ,hematological and neurological expressed 1 like ,tripartite motif-…
bc_c9239	Canis lupus familiaris,Homo sapiens,Mus musculus	ENSMUSP00000144842.1,ENSMUSP00000144842.1,ENSCAFP00000035250.2,ENSCAFP00000035250.2,ENSCAFP00000005754.3,ENSCAFP00000005754.3,ENSMUSP00000026859.5,ENSMUSP00000026859.5,ENSP00000421176.1,ENSP00000425000.1,ENSP00000425000.1,ENSP00000296468.3,ENSP00000296468.3	major facilitator superfamily domain containing 8
bc_c9249	Canis lupus familiaris,Homo sapiens,Mus musculus	ENSP00000413371.2,ENSP00000413371.2,ENSCAFP00000003334.2,ENSP00000387316.1,ENSP00000289359.2,ENSMUSP00000027257.8,ENSMUSP00000123009.1	microtubule interacting and trafficking domain containing 1 ,MIT, microtubule interacting and transport, domain containing 1
bc_c9260	Canis lupus familiaris	ENSCAFP00000043225.1	katanin catalytic subunit A1 like 2
bc_c9264	Canis lupus familiaris	ENSCAFP00000001957.3,ENSCAFP00000030795.2,ENSCAFP00000013039.3,ENSCAFP00000006662.3,ENSCAFP00000040660.1,ENSCAFP00000038115.1,ENSCAFP00000020113.3,ENSCAFP00000008305.4,ENSCAFP00000041730.1,ENSCAFP00000037978.1	SRSF protein kinase 1 ,choline phosphotransferase 1 ,protein kinase C and casein kinase substrate in neurons 3 ,zinc finger protein 467 ,zinc finger protein 658 ,potassium channel tetramerization domain containing 14 ,tripartite motif containing 69 ,PAF1 homolog, Paf1/RNA polymerase II complex component ,inhibitor of CDK, cyclin A1 interacting protein 1 ,serologically defined colon cancer antigen…
bc_c9270	Canis lupus familiaris,Homo sapiens,Mus musculus	ENSMUSP00000128265.1,ENSMUSP00000129805.1,ENSMUSP00000129805.1,ENSP00000410478.2,ENSMUSP00000126217.1,ENSP00000256190.8,ENSCAFP00000011162.3,ENSMUSP00000033058.7,ENSMUSP00000132072.1,ENSMUSP00000118107.2,ENSMUSP00000120725.1,ENSP00000370196.2,ENSP00000252027.7,ENSMUSP00000115740.1,ENSMUSP00000130476.1,ENSMUSP00000130476.1	SET binding factor 2 ,SET binding factor 1 ,SET binding factor 2
bc_c9274	Canis lupus familiaris,Homo sapiens,Mus musculus	ENSP00000419764.1,ENSMUSP00000032898.7,ENSP00000261574.5,ENSP00000418393.1,ENSP00000350219.3,ENSCAFP00000008328.3,ENSP00000259569.5,ENSMUSP00000100503.2	importin 5 ,RAN binding protein 6
bc_c9281	Canis lupus familiaris	ENSCAFP00000001957.3,ENSCAFP00000040660.1,ENSCAFP00000038115.1,ENSCAFP00000039269.1,ENSCAFP00000037978.1	SRSF protein kinase 1 ,zinc finger protein 658 ,potassium channel tetramerization domain containing 14 ,KIAA2026 ,serologically defined colon cancer antigen 8
bc_c9282	Canis lupus familiaris	ENSCAFP00000001957.3,ENSCAFP00000040660.1,ENSCAFP00000038115.1,ENSCAFP00000037978.1	SRSF protein kinase 1 ,zinc finger protein 658 ,potassium channel tetramerization domain containing 14 ,serologically defined colon cancer antigen 8
bc_c9296	Canis lupus familiaris	ENSCAFP00000040660.1,ENSCAFP00000038115.1,ENSCAFP00000001957.3,ENSCAFP00000037978.1,ENSCAFP00000039269.1,ENSCAFP00000041730.1,ENSCAFP00000028891.3,ENSCAFP00000043225.1,ENSCAFP00000017539.3	zinc finger protein 658 ,potassium channel tetramerization domain containing 14 ,SRSF protein kinase 1 ,serologically defined colon cancer antigen 8 ,KIAA2026 ,inhibitor of CDK, cyclin A1 interacting protein 1 ,hematological and neurological expressed 1 like ,katanin catalytic subunit A1 like 2 ,transmembrane protein 62
bc_c9304	Canis lupus familiaris,Homo sapiens,Mus musculus	ENSMUSP00000101748.1,ENSMUSP00000129416.1,ENSP00000433825.1,ENSP00000346634.5,ENSCAFP00000005033.3,ENSMUSP00000079722.5	thyroid hormone receptor associated protein 3
bc_c9317	Canis lupus familiaris	ENSCAFP00000043225.1,ENSCAFP00000037978.1,ENSCAFP00000040660.1	katanin catalytic subunit A1 like 2 ,serologically defined colon cancer antigen 8 ,zinc finger protein 658
bc_c9318	Canis lupus familiaris,Homo sapiens	ENSCAFP00000001321.4,ENSP00000445690.2,ENSP00000052569.6,ENSP00000357484.2,ENSCAFP00000039586.1	golgi associated PDZ and coiled-coil motif containing
bc_c9324	Canis lupus familiaris,Homo sapiens,Mus musculus	ENSP00000365111.3,ENSP00000365111.3,ENSP00000433710.1,ENSP00000433710.1,ENSP00000435249.1,ENSP00000435249.1,ENSCAFP00000006408.3,ENSCAFP00000006408.3,ENSP00000320083.4,ENSP00000320083.4,ENSP00000432481.1,ENSP00000432481.1,ENSMUSP00000128674.1,ENSMUSP00000128674.1,ENSMUSP00000001826.8,ENSMUSP00000001826.8,ENSMUSP00000130752.1,ENSMUSP00000130752.1,ENSMUSP00000102892.3,ENSMUSP00000102892.3,ENSMUSP00…	N-acetylated alpha-linked acidic dipeptidase 2 ,folate hydrolase 1
bc_c9328	Canis lupus familiaris	ENSCAFP00000037775.1,ENSCAFP00000008305.4	acidic nuclear phosphoprotein 32 family member E ,PAF1 homolog, Paf1/RNA polymerase II complex component
bc_c9335	Canis lupus familiaris	ENSCAFP00000013663.3	F-box and WD repeat domain containing 8
bc_c9340	Canis lupus familiaris,Homo sapiens,Mus musculus	ENSP00000295920.7,ENSP00000419851.1,ENSCAFP00000012916.3,ENSMUSP00000029405.7,ENSCAFP00000036506.1,ENSCAFP00000043225.1,ENSCAFP00000037978.1,ENSCAFP00000038115.1,ENSCAFP00000040660.1,ENSCAFP00000001957.3,ENSCAFP00000041730.1,ENSCAFP00000013039.3,ENSCAFP00000039269.1	guanine monophosphate synthase ,guanine monophosphate synthetase ,guanine monophosphate synthase ,katanin catalytic subunit A1 like 2 ,serologically defined colon cancer antigen 8 ,potassium channel tetramerization domain containing 14 ,zinc finger protein 658 ,SRSF protein kinase 1 ,inhibitor of CDK, cyclin A1 interacting protein 1 ,protein kinase C and casein kinase substrate in neurons 3 ,KIAA…
bc_c9342	Canis lupus familiaris,Homo sapiens,Mus musculus	ENSP00000414422.2,ENSP00000409043.1,ENSP00000393429.1,ENSCAFP00000007285.3,ENSP00000264720.3,ENSP00000352536.2,ENSMUSP00000098957.2,ENSMUSP00000085325.5,ENSMUSP00000144489.1	general transcription factor IIIC subunit 2 ,predicted gene 29609 ,general transcription factor IIIC, polypeptide 2, beta
bc_c9363	Canis lupus familiaris,Homo sapiens,Mus musculus	ENSCAFP00000019312.3,ENSP00000458086.1,ENSMUSP00000139340.1,ENSP00000456332.1,ENSP00000457748.1,ENSP00000457491.1,ENSMUSP00000135642.1	regulator of G-protein signaling like 1
bc_c9405	Canis lupus familiaris	ENSCAFP00000030795.2,ENSCAFP00000006662.3,ENSCAFP00000013039.3,ENSCAFP00000037978.1	choline phosphotransferase 1 ,zinc finger protein 467 ,protein kinase C and casein kinase substrate in neurons 3 ,serologically defined colon cancer antigen 8
bc_c9411	Canis lupus familiaris	ENSCAFP00000020113.3,ENSCAFP00000037775.1	tripartite motif containing 69 ,acidic nuclear phosphoprotein 32 family member E
bc_c9421	Canis lupus familiaris,Homo sapiens,Mus musculus	ENSMUSP00000118848.1,ENSCAFP00000021920.4,ENSCAFP00000021923.3,ENSP00000378970.1,ENSMUSP00000050088.6,ENSMUSP00000107459.2,ENSMUSP00000084577.5,ENSP00000483405.1,ENSP00000327104.5,ENSP00000350401.3,ENSP00000450785.1	DDHD domain containing 1
bc_c9434	Canis lupus familiaris	ENSCAFP00000005103.2	fucosyltransferase 9
bc_c9440	Canis lupus familiaris,Homo sapiens,Mus musculus	ENSMUSP00000144930.1,ENSCAFP00000007264.3,ENSP00000376959.2,ENSP00000424873.1,ENSP00000394080.2,ENSMUSP00000032469.6,ENSP00000249910.1	methyl-CpG binding domain protein 4 ,methyl-CpG binding domain 4, DNA glycosylase ,methyl-CpG binding domain protein 4 ,methyl-CpG binding domain 4, DNA glycosylase
bc_c9463	Canis lupus familiaris,Homo sapiens,Mus musculus	ENSCAFP00000009798.3,ENSP00000343471.2,ENSP00000299157.4,ENSMUSP00000020150.3,ENSMUSP00000020149.5	IKBKB interacting protein
bc_c9486	Canis lupus familiaris,Homo sapiens,Mus musculus	ENSMUSP00000096921.3,ENSCAFP00000009132.3,ENSP00000266712.6,ENSMUSP00000061470.8	transmembrane and tetratricopeptide repeat containing 3
bc_c9524	Canis lupus familiaris	ENSCAFP00000004055.3,ENSCAFP00000004058.3	centromere protein C
bc_c9538	Canis lupus familiaris	ENSCAFP00000008305.4,ENSCAFP00000037775.1	PAF1 homolog, Paf1/RNA polymerase II complex component ,acidic nuclear phosphoprotein 32 family member E
bc_c9547	Canis lupus familiaris	ENSCAFP00000008305.4	PAF1 homolog, Paf1/RNA polymerase II complex component
bc_c9555	Canis lupus familiaris	ENSCAFP00000013663.3,ENSCAFP00000005793.3	F-box and WD repeat domain containing 8 ,KIAA1147
bc_c9556	Mus musculus	ENSMUSP00000142902.1,ENSMUSP00000142902.1,ENSMUSP00000062915.5,ENSMUSP00000062915.5	transmembrane protease, serine 11c
bc_c9600	Canis lupus familiaris	ENSCAFP00000008305.4,ENSCAFP00000008305.4,ENSCAFP00000013663.3,ENSCAFP00000020113.3	PAF1 homolog, Paf1/RNA polymerase II complex component ,F-box and WD repeat domain containing 8 ,tripartite motif containing 69
bc_c9628	Canis lupus familiaris,Homo sapiens,Mus musculus	ENSP00000424377.1,ENSCAFP00000010949.3,ENSP00000370443.3,ENSCAFP00000042237.1,ENSMUSP00000064570.6	ADAM metallopeptidase with thrombospondin type 1 motif 6 ,a disintegrin-like and metallopeptidase (reprolysin type) with thrombospondin type 1 motif, 6
bc_c9641	Canis lupus familiaris,Homo sapiens,Mus musculus	ENSCAFP00000010095.3,ENSCAFP00000010095.3,ENSMUSP00000028617.6,ENSMUSP00000028617.6,ENSP00000402540.2,ENSP00000402540.2,ENSP00000368129.3,ENSP00000368129.3,ENSP00000399341.2,ENSP00000399341.2,ENSP00000434462.1,ENSP00000434462.1,ENSP00000431391.1,ENSP00000431391.1,ENSP00000436436.1,ENSCAFP00000041730.1,ENSCAFP00000017193.3,ENSCAFP00000013039.3,ENSCAFP00000001957.3	apoptosis inhibitor 5 ,inhibitor of CDK, cyclin A1 interacting protein 1 ,toll like receptor 7 ,protein kinase C and casein kinase substrate in neurons 3 ,SRSF protein kinase 1
bc_c9660	Canis lupus familiaris	ENSCAFP00000001957.3,ENSCAFP00000040660.1,ENSCAFP00000038115.1,ENSCAFP00000037978.1,ENSCAFP00000039269.1	SRSF protein kinase 1 ,zinc finger protein 658 ,potassium channel tetramerization domain containing 14 ,serologically defined colon cancer antigen 8 ,KIAA2026
bc_c9675	Homo sapiens	ENSP00000271002.10,ENSP00000432904.1,ENSP00000360133.3	integrin subunit beta 3 binding protein
bc_c9678	Canis lupus familiaris	ENSCAFP00000039269.1,ENSCAFP00000043225.1,ENSCAFP00000009373.3,ENSCAFP00000038115.1,ENSCAFP00000041730.1,ENSCAFP00000037978.1,ENSCAFP00000040660.1,ENSCAFP00000028891.3,ENSCAFP00000013039.3	KIAA2026 ,katanin catalytic subunit A1 like 2 ,tripartite motif-containing protein 6 ,potassium channel tetramerization domain containing 14 ,inhibitor of CDK, cyclin A1 interacting protein 1 ,serologically defined colon cancer antigen 8 ,zinc finger protein 658 ,hematological and neurological expressed 1 like ,protein kinase C and casein kinase substrate in neurons 3
bc_c9681	Canis lupus familiaris	ENSCAFP00000001957.3,ENSCAFP00000013039.3,ENSCAFP00000030795.2,ENSCAFP00000038115.1,ENSCAFP00000037978.1,ENSCAFP00000041730.1	SRSF protein kinase 1 ,protein kinase C and casein kinase substrate in neurons 3 ,choline phosphotransferase 1 ,potassium channel tetramerization domain containing 14 ,serologically defined colon cancer antigen 8 ,inhibitor of CDK, cyclin A1 interacting protein 1
bc_c9682	Canis lupus familiaris	ENSCAFP00000013663.3	F-box and WD repeat domain containing 8
bc_c9684	Canis lupus familiaris,Homo sapiens,Mus musculus	ENSMUSP00000107583.2,ENSCAFP00000038589.1,ENSCAFP00000019928.3,ENSP00000490844.1,ENSP00000264167.4,ENSMUSP00000135457.1,ENSMUSP00000041967.7,ENSCAFP00000018396.3,ENSCAFP00000031628.2	alkylglycerone phosphate synthase ,myosin IIIB
bc_c9692	Canis lupus familiaris	ENSCAFP00000037775.1,ENSCAFP00000008305.4	acidic nuclear phosphoprotein 32 family member E ,PAF1 homolog, Paf1/RNA polymerase II complex component
bc_c9696	Canis lupus familiaris	ENSCAFP00000020113.3	tripartite motif containing 69
bc_c9701	Canis lupus familiaris	ENSCAFP00000037978.1,ENSCAFP00000038115.1,ENSCAFP00000001957.3,ENSCAFP00000040660.1	serologically defined colon cancer antigen 8 ,potassium channel tetramerization domain containing 14 ,SRSF protein kinase 1 ,zinc finger protein 658
bc_c9729	Canis lupus familiaris,Homo sapiens,Mus musculus	ENSMUSP00000074726.6,ENSMUSP00000139027.1,ENSCAFP00000023382.3,ENSP00000260323.11,ENSP00000484432.1,ENSP00000367757.5,ENSP00000367756.3,ENSP00000479261.1,ENSP00000380006.1,ENSMUSP00000128608.1,ENSMUSP00000103586.2,ENSMUSP00000078894.6,ENSMUSP00000103587.2,ENSCAFP00000002986.3,ENSMUSP00000146589.1,ENSP00000490228.1,ENSMUSP00000147100.1,ENSP00000490683.1,ENSMUSP00000030170.8,ENSMUSP00000135189.1,EN…	unc-13 homolog C (C. elegans) ,unc-13 homolog C ,unc-13 homolog B ,unc-13 homolog B (C. elegans) ,unc-13 homolog B ,unc-13 homolog B (C. elegans) ,unc-13 homolog B ,unc-13 homolog B (C. elegans) ,unc-13 homolog B ,unc-13 homolog A (C. elegans) ,unc-13 homolog A
bc_c9742	Canis lupus familiaris,Homo sapiens,Mus musculus	ENSP00000443782.2,ENSMUSP00000102663.1,ENSP00000311449.5,ENSP00000336850.3,ENSMUSP00000095852.4,ENSMUSP00000032946.3,ENSP00000490038.1,ENSCAFP00000040398.1,ENSP00000387307.2,ENSP00000419381.1,ENSP00000437797.1,ENSP00000285208.4,ENSMUSP00000035155.6	RAB6A, member RAS oncogene family ,RAB6A, member RAS oncogene family ,RAB6A, member RAS oncogene family ,RAB6C-like ,RAB6B, member RAS oncogene family ,RAB6C, member RAS oncogene family ,RAB6B, member RAS oncogene family
bc_c9753	Canis lupus familiaris,Homo sapiens,Mus musculus	ENSCAFP00000002549.3,ENSP00000377002.1,ENSP00000476981.1,ENSP00000350249.3,ENSP00000476506.1,ENSMUSP00000131928.1,ENSMUSP00000110986.1,ENSMUSP00000084089.5,ENSCAFP00000039269.1	protection of telomeres 1 ,protection of telomeres 1A ,protection of telomeres 1B ,KIAA2026
bc_c9756	Canis lupus familiaris,Homo sapiens,Mus musculus	ENSCAFP00000026406.3,ENSP00000480948.1,ENSP00000430305.1,ENSP00000243389.3,ENSP00000428140.1,ENSMUSP00000020499.7,ENSMUSP00000104495.1,ENSMUSP00000104500.2,ENSP00000428738.1,ENSP00000430535.1,ENSP00000334223.4,ENSP00000428634.1,ENSCAFP00000026425.1,ENSMUSP00000045613.5,ENSCAFP00000026428.3	solute carrier family 36 member 1 ,solute carrier family 36 (proton/amino acid symporter), member 1 ,solute carrier family 36 member 1 ,solute carrier family 36 member 2 ,solute carrier family 36 (proton/amino acid symporter), member 2 ,solute carrier family 36 member 3
bc_c9806	Canis lupus familiaris,Homo sapiens	ENSCAFP00000003316.3,ENSP00000367202.3	reversion inducing cysteine rich protein with kazal motifs
bc_c9835	Canis lupus familiaris	ENSCAFP00000030795.2,ENSCAFP00000006662.3,ENSCAFP00000001957.3,ENSCAFP00000043225.1	choline phosphotransferase 1 ,zinc finger protein 467 ,SRSF protein kinase 1 ,katanin catalytic subunit A1 like 2
bc_c9838	Canis lupus familiaris,Homo sapiens,Mus musculus	ENSCAFP00000000915.3,ENSP00000475788.1,ENSP00000475808.1,ENSP00000356068.1,ENSP00000356071.3,ENSMUSP00000095043.3	serine active site containing 1
bc_c9857	Canis lupus familiaris	ENSCAFP00000041730.1,ENSCAFP00000038115.1,ENSCAFP00000043225.1,ENSCAFP00000037978.1,ENSCAFP00000040660.1,ENSCAFP00000001957.3,ENSCAFP00000039269.1,ENSCAFP00000028891.3,ENSCAFP00000017539.3,ENSCAFP00000013039.3	inhibitor of CDK, cyclin A1 interacting protein 1 ,potassium channel tetramerization domain containing 14 ,katanin catalytic subunit A1 like 2 ,serologically defined colon cancer antigen 8 ,zinc finger protein 658 ,SRSF protein kinase 1 ,KIAA2026 ,hematological and neurological expressed 1 like ,transmembrane protein 62 ,protein kinase C and casein kinase substrate in neurons 3
bc_c9858	Homo sapiens,Mus musculus	ENSMUSP00000055362.3,ENSMUSP00000107862.1,ENSP00000386497.3,ENSP00000314650.6,ENSP00000386213.4,ENSP00000446237.1	myosin IIIB
bc_c9867	Canis lupus familiaris	ENSCAFP00000008305.4,ENSCAFP00000037775.1	PAF1 homolog, Paf1/RNA polymerase II complex component ,acidic nuclear phosphoprotein 32 family member E
bc_c9869	Canis lupus familiaris,Homo sapiens,Mus musculus	ENSMUSP00000037900.7,ENSCAFP00000038264.1,ENSCAFP00000039537.1,ENSCAFP00000003487.3,ENSP00000386066.3,ENSP00000382260.3,ENSP00000385780.2,ENSP00000384909.1,ENSP00000385031.1,ENSCAFP00000000114.3,ENSP00000451743.1,ENSP00000377703.1,ENSP00000450359.1,ENSP00000328405.5	diacylglycerol kinase, beta ,diacylglycerol kinase beta ,diacylglycerol kinase alpha
bc_c9870	Homo sapiens,Mus musculus	ENSP00000358417.4,ENSMUSP00000064755.5	phosphoglycerate dehydrogenase ,3-phosphoglycerate dehydrogenase
bc_c9879	Canis lupus familiaris,Homo sapiens,Mus musculus	ENSCAFP00000005825.3,ENSMUSP00000099785.4,ENSP00000360843.5,ENSCAFP00000039625.1,ENSP00000379457.2,ENSP00000434929.1	Fas associated factor 1 ,Fas-associated factor 1 ,Fas associated factor 1
bc_c9883	Canis lupus familiaris	ENSCAFP00000030068.3,ENSCAFP00000043225.1	mitochondrial ribosome recycling factor ,katanin catalytic subunit A1 like 2
bc_c9888	Canis lupus familiaris,Homo sapiens,Mus musculus	ENSCAFP00000014090.3,ENSCAFP00000037040.1,ENSP00000377654.2,ENSP00000377651.1,ENSP00000377655.2,ENSP00000342159.3,ENSP00000313624.7,ENSMUSP00000086776.3,ENSMUSP00000086779.2,ENSCAFP00000008305.4,ENSCAFP00000036424.1,ENSCAFP00000001957.3	SUMO1/sentrin specific peptidase 7 ,PAF1 homolog, Paf1/RNA polymerase II complex component ,histone cluster 1 H2B family member f ,SRSF protein kinase 1
bc_c9903	Canis lupus familiaris	ENSCAFP00000039269.1,ENSCAFP00000038115.1,ENSCAFP00000040660.1,ENSCAFP00000001957.3	KIAA2026 ,potassium channel tetramerization domain containing 14 ,zinc finger protein 658 ,SRSF protein kinase 1
bc_c9937	Canis lupus familiaris	ENSCAFP00000040660.1,ENSCAFP00000043225.1,ENSCAFP00000001957.3,ENSCAFP00000038115.1,ENSCAFP00000017539.3,ENSCAFP00000013039.3,ENSCAFP00000039269.1,ENSCAFP00000037978.1	zinc finger protein 658 ,katanin catalytic subunit A1 like 2 ,SRSF protein kinase 1 ,potassium channel tetramerization domain containing 14 ,transmembrane protein 62 ,protein kinase C and casein kinase substrate in neurons 3 ,KIAA2026 ,serologically defined colon cancer antigen 8
bc_c9957	Canis lupus familiaris,Homo sapiens,Mus musculus	ENSP00000398960.1,ENSMUSP00000137430.1,ENSMUSP00000120747.1,ENSP00000381577.2,ENSCAFP00000004484.4	ubiquitin specific peptidase 34
bc_c9962	Canis lupus familiaris	ENSCAFP00000038115.1,ENSCAFP00000001957.3,ENSCAFP00000043225.1,ENSCAFP00000037978.1,ENSCAFP00000040660.1,ENSCAFP00000039269.1,ENSCAFP00000041730.1,ENSCAFP00000017539.3,ENSCAFP00000028891.3	potassium channel tetramerization domain containing 14 ,SRSF protein kinase 1 ,katanin catalytic subunit A1 like 2 ,serologically defined colon cancer antigen 8 ,zinc finger protein 658 ,KIAA2026 ,inhibitor of CDK, cyclin A1 interacting protein 1 ,transmembrane protein 62 ,hematological and neurological expressed 1 like
bc_c9963	Canis lupus familiaris,Homo sapiens,Mus musculus	ENSCAFP00000023470.3,ENSP00000344745.5,ENSP00000384405.1,ENSP00000385939.1,ENSMUSP00000076693.4,ENSMUSP00000032591.8,ENSCAFP00000026466.3	zinc finger protein 12 ,zinc finger protein 397
bc_c9974	Canis lupus familiaris,Homo sapiens,Mus musculus	ENSCAFP00000013540.3,ENSP00000255194.6,ENSP00000430597.1,ENSMUSP00000022196.3,ENSMUSP00000146497.1,ENSCAFP00000019347.3,ENSMUSP00000080739.7,ENSCAFP00000039420.1,ENSP00000441961.1	adaptor related protein complex 3 beta 1 subunit ,adaptor-related protein complex 3, beta 1 subunit ,adaptor-related protein complex 3, beta 2 subunit ,adaptor related protein complex 3 beta 2 subunit ,adaptor-related protein complex 3, beta 2 subunit ,adaptor related protein complex 3 beta 2 subunit
bc_c9978	Homo sapiens,Mus musculus	ENSP00000427414.1,ENSP00000427414.1,ENSP00000425915.1,ENSP00000425915.1,ENSP00000427671.1,ENSP00000427671.1,ENSP00000420939.1,ENSP00000420939.1,ENSP00000421626.1,ENSP00000421626.1,ENSMUSP00000124852.1,ENSMUSP00000125505.1,ENSMUSP00000081004.4,ENSMUSP00000124305.1,ENSMUSP00000125632.1,ENSMUSP00000124580.1,ENSP00000473340.1	selenoprotein P ,selenoprotein P
bc_c9987	Canis lupus familiaris	ENSCAFP00000017193.3,ENSCAFP00000006662.3,ENSCAFP00000013039.3,ENSCAFP00000001957.3,ENSCAFP00000005793.3,ENSCAFP00000013663.3,ENSCAFP00000030795.2,ENSCAFP00000040660.1,ENSCAFP00000037940.1,ENSCAFP00000038115.1,ENSCAFP00000020113.3	toll like receptor 7 ,zinc finger protein 467 ,protein kinase C and casein kinase substrate in neurons 3 ,SRSF protein kinase 1 ,KIAA1147 ,F-box and WD repeat domain containing 8 ,choline phosphotransferase 1 ,zinc finger protein 658 ,ankyrin repeat and SOCS box containing 9 ,potassium channel tetramerization domain containing 14 ,tripartite motif containing 69
bc_c10003	Canis lupus familiaris,Homo sapiens	ENSCAFP00000002858.3,ENSCAFP00000002858.3,ENSP00000405987.1,ENSP00000405987.1,ENSP00000411568.2,ENSP00000411568.2,ENSCAFP00000038115.1,ENSCAFP00000043225.1,ENSCAFP00000001957.3,ENSCAFP00000037978.1,ENSCAFP00000039269.1,ENSCAFP00000041730.1,ENSCAFP00000017539.3,ENSCAFP00000005288.3	leucine rich repeats and death domain containing 1 ,potassium channel tetramerization domain containing 14 ,katanin catalytic subunit A1 like 2 ,SRSF protein kinase 1 ,serologically defined colon cancer antigen 8 ,KIAA2026 ,inhibitor of CDK, cyclin A1 interacting protein 1 ,transmembrane protein 62 ,calcium dependent secretion activator 2
bc_c10006	Canis lupus familiaris	ENSCAFP00000043225.1	katanin catalytic subunit A1 like 2
bc_c10011	Canis lupus familiaris,Homo sapiens,Mus musculus	ENSP00000399237.1,ENSCAFP00000004138.3,ENSP00000480931.1,ENSP00000338728.6,ENSP00000410608.1,ENSP00000263630.8,ENSP00000404431.2,ENSMUSP00000048978.6	coiled-coil domain containing 88A ,coiled coil domain containing 88A
bc_c10013	Canis lupus familiaris,Homo sapiens,Mus musculus	ENSCAFP00000039018.1,ENSCAFP00000003183.3,ENSCAFP00000039491.1,ENSMUSP00000109121.1,ENSMUSP00000084373.4,ENSMUSP00000046719.6,ENSP00000326514.7,ENSP00000370695.2,ENSP00000334431.6	exocyst complex component 1
bc_c10020	Canis lupus familiaris,Homo sapiens,Mus musculus	ENSP00000443664.1,ENSMUSP00000106089.1,ENSP00000373553.5,ENSMUSP00000028635.5,ENSCAFP00000021903.3,ENSP00000299259.6,ENSMUSP00000106090.1	COP9 signalosome subunit 2
bc_c10021	Canis lupus familiaris	ENSCAFP00000017193.3	toll like receptor 7
bc_c10024	Canis lupus familiaris	ENSCAFP00000030795.2,ENSCAFP00000006662.3,ENSCAFP00000031628.2,ENSCAFP00000018396.3,ENSCAFP00000013039.3,ENSCAFP00000017193.3,ENSCAFP00000036155.1	choline phosphotransferase 1 ,zinc finger protein 467 ,myosin IIIB ,protein kinase C and casein kinase substrate in neurons 3 ,toll like receptor 7 ,lipin 2
bc_c10056	Canis lupus familiaris	ENSCAFP00000017193.3	toll like receptor 7
bc_c10066	Canis lupus familiaris	ENSCAFP00000013663.3	F-box and WD repeat domain containing 8
bc_c10076	Canis lupus familiaris	ENSCAFP00000008305.4	PAF1 homolog, Paf1/RNA polymerase II complex component
bc_c10091	Canis lupus familiaris	ENSCAFP00000017193.3,ENSCAFP00000006662.3,ENSCAFP00000018396.3,ENSCAFP00000031628.2	toll like receptor 7 ,zinc finger protein 467 ,myosin IIIB
bc_c10092	Canis lupus familiaris,Homo sapiens,Mus musculus	ENSP00000422125.1,ENSCAFP00000010181.3,ENSP00000230640.5,ENSMUSP00000022281.3	Ski2 like RNA helicase 2 ,superkiller viralicidic activity 2-like 2 (S. cerevisiae)
bc_c10094	Canis lupus familiaris	ENSCAFP00000006662.3,ENSCAFP00000013663.3,ENSCAFP00000013039.3	zinc finger protein 467 ,F-box and WD repeat domain containing 8 ,protein kinase C and casein kinase substrate in neurons 3
bc_c10130	Canis lupus familiaris,Homo sapiens,Mus musculus	ENSCAFP00000042481.1,ENSCAFP00000000844.3,ENSP00000159060.2,ENSMUSP00000111466.1	NADPH oxidase 3 ,NADPH oxidase 3
bc_c10142	Canis lupus familiaris	ENSCAFP00000006662.3,ENSCAFP00000013039.3,ENSCAFP00000037940.1	zinc finger protein 467 ,protein kinase C and casein kinase substrate in neurons 3 ,ankyrin repeat and SOCS box containing 9
bc_c10154	Canis lupus familiaris,Homo sapiens,Mus musculus	ENSP00000364576.2,ENSP00000486885.1,ENSP00000490107.1,ENSP00000364586.2,ENSP00000283256.6,ENSP00000490866.1,ENSCAFP00000016416.4,ENSP00000490849.1,ENSMUSP00000143882.1,ENSMUSP00000097645.3,ENSMUSP00000028377.7,ENSMUSP00000144633.1,ENSCAFP00000016908.3,ENSCAFP00000040071.1,ENSMUSP00000107990.2,ENSMUSP00000076697.5,ENSMUSP00000107985.1,ENSMUSP00000092558.3,ENSP00000407030.2,ENSP00000303540.4,ENSP00…	sodium voltage-gated channel alpha subunit 2 ,sodium channel, voltage-gated, type II, alpha ,sodium channel, voltage-gated, type I, alpha ,sodium voltage-gated channel alpha subunit 1 ,sodium channel, voltage-gated, type I, alpha ,sodium voltage-gated channel alpha subunit 1 ,sodium channel, voltage-gated, type III, alpha ,sodium voltage-gated channel alpha subunit 3 ,sodium voltage-gated channel…
bc_c10173	Canis lupus familiaris,Homo sapiens,Mus musculus	ENSCAFP00000039848.1,ENSCAFP00000019434.3,ENSP00000405483.2,ENSP00000404704.2,ENSP00000287546.4,ENSP00000487164.1,ENSMUSP00000111055.1,ENSMUSP00000112636.1,ENSMUSP00000112937.1,ENSMUSP00000093906.5,ENSMUSP00000093905.4	VPS8, CORVET complex subunit ,VPS8 CORVET complex subunit
bc_c10178	Canis lupus familiaris	ENSCAFP00000040660.1,ENSCAFP00000038115.1,ENSCAFP00000001957.3	zinc finger protein 658 ,potassium channel tetramerization domain containing 14 ,SRSF protein kinase 1
bc_c10184	Canis lupus familiaris	ENSCAFP00000008305.4	PAF1 homolog, Paf1/RNA polymerase II complex component
bc_c10187	Canis lupus familiaris	ENSCAFP00000017193.3,ENSCAFP00000037775.1,ENSCAFP00000040025.1	toll like receptor 7 ,acidic nuclear phosphoprotein 32 family member E ,Vesicular integral-membrane protein VIP36
bc_c10192	Canis lupus familiaris	ENSCAFP00000039269.1,ENSCAFP00000001957.3	KIAA2026 ,SRSF protein kinase 1
bc_c10200	Canis lupus familiaris	ENSCAFP00000030795.2	choline phosphotransferase 1
bc_c10205	Homo sapiens	ENSP00000476948.1	RNA polymerase II associated protein 2
bc_c10222	Canis lupus familiaris,Homo sapiens,Mus musculus	ENSCAFP00000038437.1,ENSCAFP00000000464.3,ENSMUSP00000131052.1,ENSMUSP00000037568.7,ENSMUSP00000073462.3,ENSP00000377250.4,ENSP00000377249.2,ENSP00000449215.1,ENSP00000447407.1,ENSP00000446635.1	MON2 homolog, regulator of endosome-to-Golgi trafficking ,MON2 homolog, regulator of endosome to Golgi trafficking ,MON2 homolog, regulator of endosome-to-Golgi trafficking
bc_c10226	Canis lupus familiaris,Homo sapiens,Mus musculus	ENSP00000410133.2,ENSP00000368995.2,ENSCAFP00000009108.2,ENSCAFP00000009093.3,ENSP00000486109.1,ENSMUSP00000029311.6,ENSP00000369027.3,ENSMUSP00000143593.1,ENSP00000351264.2,ENSP00000348025.2,ENSP00000342580.5,ENSP00000369001.1,ENSP00000262839.2,ENSMUSP00000049063.3,ENSCAFP00000026903.3	transient receptor potential cation channel subfamily C member 4 ,transient receptor potential cation channel, subfamily C, member 4 ,transient receptor potential cation channel subfamily C member 4 ,transient receptor potential cation channel, subfamily C, member 4 ,transient receptor potential cation channel subfamily C member 4 ,transient receptor potential cation channel subfamily C member 5 …
bc_c10242	Canis lupus familiaris,Homo sapiens,Mus musculus	ENSP00000433947.1,ENSMUSP00000118434.1,ENSMUSP00000105144.1,ENSMUSP00000099412.3,ENSMUSP00000029180.7,ENSP00000362532.4,ENSCAFP00000012989.2,ENSP00000468209.1,ENSP00000465444.1,ENSP00000467991.1	regulation of nuclear pre-mRNA domain containing 1B ,regulation of nuclear pre-mRNA domain containing 1A
bc_c10260	Canis lupus familiaris	ENSCAFP00000005793.3,ENSCAFP00000013663.3,ENSCAFP00000020113.3	KIAA1147 ,F-box and WD repeat domain containing 8 ,tripartite motif containing 69
bc_c10293	Canis lupus familiaris,Homo sapiens,Mus musculus	ENSCAFP00000011312.3,ENSP00000409279.2,ENSP00000395487.2,ENSMUSP00000134097.1,ENSMUSP00000133939.1	OTU deubiquitinase 4 ,OTU domain containing 4
bc_c10317	Canis lupus familiaris,Homo sapiens,Mus musculus	ENSCAFP00000033684.2,ENSCAFP00000005055.3,ENSP00000377121.2,ENSP00000350937.4,ENSMUSP00000075950.7,ENSMUSP00000111127.4,ENSMUSP00000136747.1,ENSMUSP00000112313.2,ENSP00000413002.1,ENSMUSP00000118791.1	testin ,testin LIM domain protein ,testis derived transcript ,predicted gene 4907 ,testin LIM domain protein ,testis derived transcript
bc_c10327	Canis lupus familiaris,Homo sapiens,Mus musculus	ENSP00000382260.3,ENSP00000385780.2,ENSP00000385031.1,ENSCAFP00000038264.1,ENSP00000384909.1,ENSMUSP00000037900.7,ENSP00000386066.3,ENSMUSP00000023578.7,ENSCAFP00000037776.1,ENSCAFP00000019906.3,ENSMUSP00000087371.3	diacylglycerol kinase beta ,diacylglycerol kinase, beta ,diacylglycerol kinase beta ,diacylglycerol kinase, gamma ,diacylglycerol kinase gamma ,diacylglycerol kinase, gamma
bc_c10330	Canis lupus familiaris,Homo sapiens,Mus musculus	ENSCAFP00000023352.3,ENSCAFP00000039000.1,ENSP00000453813.1,ENSP00000452765.1,ENSP00000353699.5,ENSP00000379619.1,ENSP00000453378.1,ENSMUSP00000149349.1,ENSMUSP00000057320.7	WD repeat domain 72
bc_c10336	Canis lupus familiaris,Homo sapiens,Mus musculus	ENSCAFP00000039106.1,ENSCAFP00000019333.4,ENSP00000443179.1,ENSP00000261168.4,ENSP00000444589.1,ENSP00000440440.1,ENSP00000445955.1,ENSMUSP00000140121.1,ENSMUSP00000140502.2,ENSMUSP00000032335.6	activating transcription factor 7 interacting protein
bc_c10339	Canis lupus familiaris,Homo sapiens,Mus musculus	ENSCAFP00000003633.3,ENSCAFP00000003633.3,ENSCAFP00000003633.3,ENSP00000282406.4,ENSP00000282406.4,ENSP00000282406.4,ENSMUSP00000039628.5,ENSMUSP00000039628.5,ENSMUSP00000039628.5,ENSMUSP00000151747.1,ENSMUSP00000049460.5,ENSP00000330278.5,ENSCAFP00000024167.3	pleckstrin homology, MyTH4 and FERM domain containing H2 ,pleckstrin homology domain containing, family H (with MyTH4 domain) member 2 ,pleckstrin homology domain containing, family H (with MyTH4 domain) member 1 ,pleckstrin homology, MyTH4 and FERM domain containing H1
bc_c10345	Canis lupus familiaris,Homo sapiens,Mus musculus	ENSCAFP00000006662.3,ENSCAFP00000016801.3,ENSMUSP00000097878.1,ENSMUSP00000102357.1,ENSMUSP00000074533.1,ENSMUSP00000117498.1,ENSP00000351524.5,ENSP00000464512.1,ENSCAFP00000017193.3	zinc finger protein 467 ,helicase with zinc finger ,helicase with zinc finger domain ,helicase with zinc finger ,toll like receptor 7
bc_c10360	Canis lupus familiaris,Homo sapiens	ENSCAFP00000018338.3,ENSP00000409906.1,ENSP00000274030.5,ENSCAFP00000020113.3	ubiquitin specific peptidase 53 ,tripartite motif containing 69
bc_c10363	Canis lupus familiaris,Homo sapiens,Mus musculus	ENSP00000413700.1,ENSP00000384028.1,ENSP00000306185.6,ENSCAFP00000013031.3,ENSP00000385575.2,ENSP00000314883.6,ENSMUSP00000142605.1,ENSMUSP00000031281.9	anthrax toxin receptor 2
bc_c10381	Canis lupus familiaris	ENSCAFP00000020113.3,ENSCAFP00000017193.3,ENSCAFP00000013663.3	tripartite motif containing 69 ,toll like receptor 7 ,F-box and WD repeat domain containing 8
bc_c10398	Canis lupus familiaris	ENSCAFP00000006662.3	zinc finger protein 467
bc_c10413	Canis lupus familiaris	ENSCAFP00000037978.1,ENSCAFP00000039269.1,ENSCAFP00000043225.1,ENSCAFP00000038115.1,ENSCAFP00000001957.3,ENSCAFP00000028891.3	serologically defined colon cancer antigen 8 ,KIAA2026 ,katanin catalytic subunit A1 like 2 ,potassium channel tetramerization domain containing 14 ,SRSF protein kinase 1 ,hematological and neurological expressed 1 like
bc_c10415	Canis lupus familiaris	ENSCAFP00000017193.3	toll like receptor 7
bc_c10430	Canis lupus familiaris,Homo sapiens,Mus musculus	ENSCAFP00000003969.3,ENSP00000422576.1,ENSMUSP00000135719.1,ENSP00000359027.2,ENSP00000402527.2,ENSMUSP00000128918.1,ENSMUSP00000126777.2,ENSMUSP00000047220.8	SUMO1/sentrin specific peptidase 6 ,SUMO/sentrin specific peptidase 6 ,SUMO1/sentrin specific peptidase 6 ,SUMO/sentrin specific peptidase 6
bc_c10434	Canis lupus familiaris,Homo sapiens	ENSCAFP00000016776.3,ENSCAFP00000039227.1,ENSP00000294732.7,ENSP00000356378.1,ENSP00000356379.4	Abnormal spindle-like microcephaly-associated protein homolog ,abnormal spindle microtubule assembly
bc_c10463	Canis lupus familiaris,Homo sapiens,Mus musculus	ENSCAFP00000034288.2,ENSCAFP00000034288.2,ENSP00000339912.4,ENSP00000339912.4,ENSP00000367292.3,ENSP00000367292.3,ENSMUSP00000053399.3,ENSMUSP00000053399.3,ENSMUSP00000105684.2,ENSMUSP00000105684.2,ENSCAFP00000021716.4,ENSMUSP00000109010.2,ENSP00000246841.3	fibronectin leucine rich transmembrane protein 3 ,fibronectin leucine rich transmembrane protein 1
bc_c10468	Canis lupus familiaris,Homo sapiens,Mus musculus	ENSCAFP00000015068.3,ENSP00000367604.1,ENSP00000367637.3,ENSP00000399585.2,ENSMUSP00000021772.3	MRS2, magnesium transporter ,MRS2 magnesium transporter
bc_c10472	Canis lupus familiaris	ENSCAFP00000037775.1,ENSCAFP00000008305.4	acidic nuclear phosphoprotein 32 family member E ,PAF1 homolog, Paf1/RNA polymerase II complex component
bc_c10482	Canis lupus familiaris	ENSCAFP00000039269.1	KIAA2026
bc_c10511	Canis lupus familiaris	ENSCAFP00000013039.3,ENSCAFP00000001957.3,ENSCAFP00000037978.1	protein kinase C and casein kinase substrate in neurons 3 ,SRSF protein kinase 1 ,serologically defined colon cancer antigen 8
bc_c10517	Canis lupus familiaris,Homo sapiens,Mus musculus	ENSMUSP00000141284.1,ENSMUSP00000141855.1,ENSMUSP00000142181.1,ENSP00000404399.1,ENSP00000341242.2,ENSP00000355523.1,ENSP00000355522.1,ENSCAFP00000023049.3,ENSP00000355521.1,ENSCAFP00000023046.3,ENSMUSP00000027812.5,ENSMUSP00000142278.1,ENSMUSP00000141380.1,ENSMUSP00000142180.1,ENSP00000347699.6,ENSMUSP00000143829.1,ENSP00000341199.7,ENSP00000451912.1,ENSMUSP00000141079.1,ENSP00000383953.3,ENSP00…	regulator of G protein signaling 7 ,regulator of G-protein signaling 7 ,regulator of G protein signaling 7 ,regulator of G-protein signaling 6
bc_c10521	Canis lupus familiaris	ENSCAFP00000038550.1,ENSCAFP00000010963.4,ENSCAFP00000040535.1	poly(ADP-ribose) polymerase family member 4
bc_c10535	Canis lupus familiaris,Homo sapiens,Mus musculus	ENSCAFP00000010664.3,ENSCAFP00000010662.5,ENSP00000295874.10,ENSMUSP00000022264.6,ENSP00000418112.1,ENSMUSP00000121268.1	protein tyrosine phosphatase, receptor type G ,protein tyrosine phosphatase, receptor type, G ,protein tyrosine phosphatase, receptor type G ,protein tyrosine phosphatase, receptor type, G
bc_c10553	Canis lupus familiaris,Homo sapiens,Mus musculus	ENSCAFP00000027510.3,ENSCAFP00000027510.3,ENSCAFP00000027508.3,ENSCAFP00000027508.3,ENSMUSP00000051809.6,ENSMUSP00000051809.6,ENSP00000349959.3,ENSP00000349959.3,ENSP00000296782.5,ENSP00000296782.5	RPTOR independent companion of MTOR complex 2 ,RPTOR independent companion of MTOR, complex 2 ,RPTOR independent companion of MTOR complex 2
bc_c10560	Canis lupus familiaris,Homo sapiens,Mus musculus	ENSCAFP00000015986.3,ENSP00000425443.1,ENSP00000442788.1,ENSP00000369351.4,ENSCAFP00000020243.3,ENSCAFP00000038827.1,ENSP00000362748.4,ENSMUSP00000096203.3,ENSMUSP00000143029.1,ENSMUSP00000133706.1,ENSMUSP00000134328.1	tet methylcytosine dioxygenase 2 ,tet methylcytosine dioxygenase 1 ,tet methylcytosine dioxygenase 2 ,tet methylcytosine dioxygenase 1
bc_c10571	Canis lupus familiaris,Homo sapiens,Mus musculus	ENSP00000427642.1,ENSP00000424519.1,ENSCAFP00000011028.3,ENSMUSP00000022226.4,ENSP00000261308.4,ENSP00000442371.1	peptidylprolyl isomerase domain and WD repeat containing 1
bc_c10579	Canis lupus familiaris,Homo sapiens,Mus musculus	ENSP00000421470.1,ENSP00000423711.1,ENSP00000422265.1,ENSP00000487839.1,ENSP00000423319.1,ENSCAFP00000041637.1,ENSMUSP00000116813.1,ENSP00000424505.1,ENSMUSP00000082302.4,ENSP00000401938.2,ENSP00000320688.6,ENSP00000391521.2,ENSMUSP00000119696.1	solute carrier family 25 member 36 ,solute carrier family 25, member 36 ,solute carrier family 25 member 36 ,solute carrier family 25, member 36 ,solute carrier family 25 member 36 ,solute carrier family 25, member 36
bc_c10584	Canis lupus familiaris,Homo sapiens,Mus musculus	ENSP00000484517.1,ENSP00000422905.1,ENSP00000377280.2,ENSMUSP00000037544.5,ENSCAFP00000011650.3,ENSP00000427506.1	F-box protein 8
bc_c10595	Canis lupus familiaris,Homo sapiens,Mus musculus	ENSCAFP00000009662.3,ENSP00000260810.5,ENSMUSP00000140906.1,ENSMUSP00000035164.3	topoisomerase (DNA) II binding protein 1
bc_c10596	Canis lupus familiaris	ENSCAFP00000040660.1,ENSCAFP00000001957.3,ENSCAFP00000038115.1,ENSCAFP00000037978.1,ENSCAFP00000013039.3,ENSCAFP00000041730.1,ENSCAFP00000028891.3,ENSCAFP00000043225.1	zinc finger protein 658 ,SRSF protein kinase 1 ,potassium channel tetramerization domain containing 14 ,serologically defined colon cancer antigen 8 ,protein kinase C and casein kinase substrate in neurons 3 ,inhibitor of CDK, cyclin A1 interacting protein 1 ,hematological and neurological expressed 1 like ,katanin catalytic subunit A1 like 2
bc_c10601	Canis lupus familiaris,Homo sapiens,Mus musculus	ENSP00000345043.5,ENSP00000396585.1,ENSP00000393662.1,ENSP00000258399.3,ENSCAFP00000021817.3,ENSCAFP00000021805.3,ENSMUSP00000140670.1,ENSMUSP00000035445.5,ENSCAFP00000021818.3	ubiquitin specific peptidase 37 ,Ubiquitin carboxyl-terminal hydrolase 37 ,ubiquitin specific peptidase 37 ,Ubiquitin carboxyl-terminal hydrolase 37
bc_c10610	Canis lupus familiaris,Homo sapiens,Mus musculus	ENSMUSP00000138690.1,ENSMUSP00000035112.5,ENSP00000232978.8,ENSMUSP00000138168.1,ENSMUSP00000114570.1,ENSP00000402222.1,ENSMUSP00000045945.8,ENSMUSP00000088370.3,ENSP00000386245.3,ENSP00000435987.1,ENSP00000408683.1,ENSCAFP00000018229.3,ENSP00000407083.2,ENSP00000260970.3,ENSCAFP00000042732.1	natural killer tumor recognition sequence ,natural killer cell triggering receptor ,natural killer tumor recognition sequence ,peptidyl-prolyl isomerase G (cyclophilin G) ,peptidylprolyl isomerase G ,peptidyl-prolyl isomerase G (cyclophilin G) ,peptidylprolyl isomerase G
bc_c10619	Canis lupus familiaris	ENSCAFP00000008305.4	PAF1 homolog, Paf1/RNA polymerase II complex component
bc_c10622	Canis lupus familiaris	ENSCAFP00000017193.3	toll like receptor 7
bc_c10638	Canis lupus familiaris	ENSCAFP00000017193.3,ENSCAFP00000009849.3,ENSCAFP00000037940.1,ENSCAFP00000013663.3	toll like receptor 7 ,arachidonate 5-lipoxygenase activating protein ,ankyrin repeat and SOCS box containing 9 ,F-box and WD repeat domain containing 8
bc_c10640	Canis lupus familiaris	ENSCAFP00000013039.3,ENSCAFP00000031628.2,ENSCAFP00000018396.3	protein kinase C and casein kinase substrate in neurons 3 ,myosin IIIB
bc_c10647	Canis lupus familiaris,Homo sapiens,Mus musculus	ENSCAFP00000031969.2,ENSP00000363708.4,ENSMUSP00000084701.5,ENSP00000491062.1,ENSP00000363702.2	bone morphogenetic protein receptor type 2 ,bone morphogenetic protein receptor, type II (serine/threonine kinase) ,bone morphogenetic protein receptor type 2
bc_c10683	Canis lupus familiaris	ENSCAFP00000038115.1,ENSCAFP00000040660.1,ENSCAFP00000037978.1,ENSCAFP00000039269.1,ENSCAFP00000001957.3,ENSCAFP00000041730.1,ENSCAFP00000028891.3,ENSCAFP00000017539.3,ENSCAFP00000043225.1,ENSCAFP00000013039.3	potassium channel tetramerization domain containing 14 ,zinc finger protein 658 ,serologically defined colon cancer antigen 8 ,KIAA2026 ,SRSF protein kinase 1 ,inhibitor of CDK, cyclin A1 interacting protein 1 ,hematological and neurological expressed 1 like ,transmembrane protein 62 ,katanin catalytic subunit A1 like 2 ,protein kinase C and casein kinase substrate in neurons 3
bc_c10685	Canis lupus familiaris	ENSCAFP00000037978.1,ENSCAFP00000038115.1,ENSCAFP00000040660.1,ENSCAFP00000005288.3,ENSCAFP00000001957.3,ENSCAFP00000013039.3,ENSCAFP00000043225.1,ENSCAFP00000017193.3,ENSCAFP00000041730.1,ENSCAFP00000006662.3,ENSCAFP00000028891.3	serologically defined colon cancer antigen 8 ,potassium channel tetramerization domain containing 14 ,zinc finger protein 658 ,calcium dependent secretion activator 2 ,SRSF protein kinase 1 ,protein kinase C and casein kinase substrate in neurons 3 ,katanin catalytic subunit A1 like 2 ,toll like receptor 7 ,inhibitor of CDK, cyclin A1 interacting protein 1 ,zinc finger protein 467 ,hematological …
bc_c10689	Canis lupus familiaris	ENSCAFP00000008305.4	PAF1 homolog, Paf1/RNA polymerase II complex component
bc_c10703	Canis lupus familiaris,Homo sapiens,Mus musculus	ENSCAFP00000017832.3,ENSCAFP00000001957.3,ENSP00000407336.1,ENSP00000410600.1,ENSP00000237889.4,ENSP00000401834.1,ENSMUSP00000027193.8,ENSCAFP00000006662.3,ENSCAFP00000037978.1,ENSCAFP00000038115.1,ENSCAFP00000043225.1,ENSCAFP00000013039.3,ENSCAFP00000041730.1,ENSCAFP00000040660.1,ENSCAFP00000013663.3,ENSCAFP00000028891.3,ENSCAFP00000037940.1,ENSCAFP00000005288.3	NADH:ubiquinone oxidoreductase subunit B3 ,SRSF protein kinase 1 ,NADH:ubiquinone oxidoreductase subunit B3 ,NADH dehydrogenase (ubiquinone) 1 beta subcomplex 3 ,zinc finger protein 467 ,serologically defined colon cancer antigen 8 ,potassium channel tetramerization domain containing 14 ,katanin catalytic subunit A1 like 2 ,protein kinase C and casein kinase substrate in neurons 3 ,inhibitor of C…
bc_c10775	Canis lupus familiaris,Homo sapiens,Mus musculus	ENSCAFP00000039315.1,ENSP00000312107.4,ENSP00000385525.1,ENSMUSP00000118834.1,ENSMUSP00000020962.5,ENSCAFP00000005869.3,ENSMUSP00000116832.1	UBX domain protein 2A
bc_c10781	Canis lupus familiaris,Homo sapiens,Mus musculus	ENSCAFP00000020728.3,ENSP00000434586.1,ENSP00000352154.5,ENSP00000340554.6,ENSP00000483597.1,ENSP00000465570.1,ENSP00000343764.6,ENSP00000467141.1,ENSMUSP00000107513.2,ENSMUSP00000107477.2,ENSMUSP00000097561.2,ENSMUSP00000011934.5	titin
bc_c10791	Canis lupus familiaris,Homo sapiens,Mus musculus	ENSMUSP00000102411.1,ENSCAFP00000017341.3,ENSCAFP00000035867.1,ENSMUSP00000102412.1,ENSP00000401445.2,ENSMUSP00000102413.1,ENSMUSP00000001059.2,ENSMUSP00000033153.7,ENSMUSP00000145716.1	endoplasmic reticulum (ER) to nucleus signalling 1 ,endoplasmic reticulum to nucleus signaling 1 ,endoplasmic reticulum (ER) to nucleus signalling 1 ,endoplasmic reticulum to nucleus signaling 1 ,endoplasmic reticulum (ER) to nucleus signalling 1 ,endoplasmic reticulum (ER) to nucleus signalling 2
bc_c10793	Canis lupus familiaris,Homo sapiens,Mus musculus	ENSCAFP00000033994.2,ENSCAFP00000033994.2,ENSCAFP00000041128.1,ENSCAFP00000041128.1,ENSP00000367655.5,ENSP00000367655.5,ENSMUSP00000129522.1,ENSMUSP00000036988.5,ENSMUSP00000147447.1	polycystic kidney and hepatic disease 1 (autosomal recessive)-like 1 ,polycystic kidney and hepatic disease 1-like 1
bc_c10800	Canis lupus familiaris,Homo sapiens,Mus musculus	ENSCAFP00000020956.3,ENSP00000298307.5,ENSMUSP00000021362.4,ENSP00000451439.1	kelch domain containing 2
bc_c10812	Homo sapiens,Mus musculus	ENSP00000384046.1,ENSP00000386097.3,ENSP00000385021.3,ENSP00000233741.4,ENSMUSP00000004120.2,ENSMUSP00000105135.1	Fanconi anemia complementation group L ,Fanconi anemia, complementation group L
bc_c10816	Canis lupus familiaris,Homo sapiens	ENSCAFP00000027931.3,ENSP00000381553.3	cilia and flagella associated protein 53
bc_c10818	Canis lupus familiaris	ENSCAFP00000039269.1	KIAA2026
bc_c10819	Canis lupus familiaris	ENSCAFP00000043225.1,ENSCAFP00000041730.1,ENSCAFP00000037978.1,ENSCAFP00000038115.1,ENSCAFP00000040660.1,ENSCAFP00000039269.1	katanin catalytic subunit A1 like 2 ,inhibitor of CDK, cyclin A1 interacting protein 1 ,serologically defined colon cancer antigen 8 ,potassium channel tetramerization domain containing 14 ,zinc finger protein 658 ,KIAA2026
bc_c10821	Canis lupus familiaris,Homo sapiens,Mus musculus	ENSCAFP00000004713.3,ENSP00000272322.4,ENSP00000386980.3,ENSMUSP00000006221.7,ENSMUSP00000105206.1,ENSCAFP00000039269.1	VPS54, GARP complex subunit ,VPS54 GARP complex subunit ,KIAA2026
bc_c10835	Canis lupus familiaris	ENSCAFP00000007809.4,ENSCAFP00000007809.4	family with sequence similarity 208 member B
bc_c10839	Canis lupus familiaris	ENSCAFP00000037978.1,ENSCAFP00000038115.1,ENSCAFP00000001957.3,ENSCAFP00000040660.1,ENSCAFP00000043225.1,ENSCAFP00000039269.1,ENSCAFP00000017539.3,ENSCAFP00000006662.3	serologically defined colon cancer antigen 8 ,potassium channel tetramerization domain containing 14 ,SRSF protein kinase 1 ,zinc finger protein 658 ,katanin catalytic subunit A1 like 2 ,KIAA2026 ,transmembrane protein 62 ,zinc finger protein 467
bc_c10931	Canis lupus familiaris	ENSCAFP00000001957.3	SRSF protein kinase 1
bc_c10933	Canis lupus familiaris,Homo sapiens,Mus musculus	ENSCAFP00000012288.3,ENSP00000263849.3,ENSMUSP00000141497.1,ENSMUSP00000054734.3,ENSMUSP00000019954.4	zinc finger C2HC-type containing 1A ,zinc finger, C2HC-type containing 1A ,zinc finger, C2HC-type containing 1B
bc_c10940	Canis lupus familiaris	ENSCAFP00000001957.3,ENSCAFP00000006662.3,ENSCAFP00000013039.3	SRSF protein kinase 1 ,zinc finger protein 467 ,protein kinase C and casein kinase substrate in neurons 3
bc_c10944	Canis lupus familiaris	ENSCAFP00000008305.4,ENSCAFP00000037775.1,ENSCAFP00000020113.3	PAF1 homolog, Paf1/RNA polymerase II complex component ,acidic nuclear phosphoprotein 32 family member E ,tripartite motif containing 69
bc_c10967	Canis lupus familiaris	ENSCAFP00000038115.1,ENSCAFP00000001957.3,ENSCAFP00000040660.1,ENSCAFP00000037978.1,ENSCAFP00000041730.1,ENSCAFP00000043225.1,ENSCAFP00000013039.3,ENSCAFP00000006662.3,ENSCAFP00000030795.2	potassium channel tetramerization domain containing 14 ,SRSF protein kinase 1 ,zinc finger protein 658 ,serologically defined colon cancer antigen 8 ,inhibitor of CDK, cyclin A1 interacting protein 1 ,katanin catalytic subunit A1 like 2 ,protein kinase C and casein kinase substrate in neurons 3 ,zinc finger protein 467 ,choline phosphotransferase 1
bc_c10972	Canis lupus familiaris,Homo sapiens,Mus musculus	ENSCAFP00000013857.3,ENSCAFP00000013861.3,ENSP00000420309.1,ENSP00000354737.2,ENSP00000369468.2,ENSP00000369461.3,ENSMUSP00000137411.1,ENSMUSP00000021854.6,ENSMUSP00000131735.1,ENSMUSP00000105880.2,ENSMUSP00000129428.1,ENSMUSP00000132701.1,ENSMUSP00000021853.5	enoyl-CoA delta isomerase 2 ,enoyl-Coenzyme A delta isomerase 2 ,enoyl-Coenzyme A delta isomerase 3
bc_c10986	Canis lupus familiaris,Homo sapiens,Mus musculus	ENSP00000366035.3,ENSP00000414272.2,ENSP00000377941.4,ENSMUSP00000127176.1,ENSP00000444422.2,ENSCAFP00000024335.3,ENSP00000439828.2,ENSP00000193403.6,ENSMUSP00000021554.8,ENSCAFP00000024336.3,ENSMUSP00000006626.3,ENSCAFP00000018519.3	actinin alpha 1 ,actinin, alpha 1 ,actinin alpha 1 ,actinin, alpha 1 ,actinin alpha 1 ,actinin alpha 3 ,actinin alpha 3 (gene/pseudogene)
bc_c10990	Canis lupus familiaris	ENSCAFP00000037775.1	acidic nuclear phosphoprotein 32 family member E
bc_c11012	Canis lupus familiaris,Homo sapiens,Mus musculus	ENSP00000474059.1,ENSP00000474059.1,ENSMUSP00000136917.1,ENSMUSP00000136917.1,ENSP00000428899.1,ENSP00000428899.1,ENSMUSP00000105028.1,ENSMUSP00000105028.1,ENSP00000425118.2,ENSP00000425118.2,ENSMUSP00000105026.2,ENSMUSP00000105026.2,ENSP00000336712.5,ENSP00000336712.5,ENSCAFP00000011990.4,ENSCAFP00000011990.4,ENSP00000468101.1,ENSMUSP00000147583.1,ENSP00000465625.1,ENSP00000397379.2,ENSP00000349…	transportin 1 ,transportin 2 ,transportin 2 (importin 3, karyopherin beta 2b) ,transportin 2 ,transportin 2 (importin 3, karyopherin beta 2b) ,transportin 2
bc_c11016	Canis lupus familiaris,Homo sapiens,Mus musculus	ENSCAFP00000011013.3,ENSCAFP00000011014.3,ENSCAFP00000011024.4,ENSP00000262210.5,ENSP00000430092.1,ENSMUSP00000068804.5,ENSMUSP00000139775.1	centrosome and spindle pole associated protein 1
bc_c11021	Canis lupus familiaris,Homo sapiens,Mus musculus	ENSP00000396649.2,ENSCAFP00000003157.3,ENSP00000426983.1,ENSP00000370723.1,ENSP00000308741.4,ENSMUSP00000144022.1,ENSMUSP00000074656.1,ENSMUSP00000143939.1	clock circadian regulator ,circadian locomotor output cycles kaput
bc_c11023	Canis lupus familiaris,Homo sapiens	ENSCAFP00000038375.1,ENSP00000382249.3,ENSP00000385478.2	isoprenoid synthase domain containing
bc_c11095	Canis lupus familiaris,Homo sapiens,Mus musculus	ENSCAFP00000004205.3,ENSCAFP00000004205.3,ENSCAFP00000037133.1,ENSCAFP00000037133.1,ENSP00000358813.2,ENSP00000358813.2,ENSP00000230510.3,ENSP00000230510.3,ENSP00000422936.1,ENSP00000422936.1,ENSMUSP00000139956.1,ENSMUSP00000139956.1,ENSMUSP00000064839.7,ENSMUSP00000064839.7	TTK protein kinase ,Ttk protein kinase
bc_c11100	Canis lupus familiaris	ENSCAFP00000001957.3,ENSCAFP00000006662.3	SRSF protein kinase 1 ,zinc finger protein 467
bc_c11113	Canis lupus familiaris,Homo sapiens,Mus musculus	ENSCAFP00000042231.1,ENSCAFP00000003739.3,ENSP00000480474.1,ENSMUSP00000052606.5,ENSMUSP00000110899.2	collagen type XIX alpha 1 chain ,collagen, type XIX, alpha 1
bc_c11123	Canis lupus familiaris	ENSCAFP00000017193.3,ENSCAFP00000005288.3	toll like receptor 7 ,calcium dependent secretion activator 2
bc_c11124	Canis lupus familiaris	ENSCAFP00000017193.3	toll like receptor 7
bc_c11125	Canis lupus familiaris,Homo sapiens,Mus musculus	ENSCAFP00000020141.3,ENSCAFP00000020141.3,ENSP00000271588.4,ENSP00000271588.4,ENSMUSP00000074340.5,ENSMUSP00000074340.5,ENSMUSP00000121500.2,ENSMUSP00000121500.2	hemicentin 1
bc_c11143	Canis lupus familiaris	ENSCAFP00000038115.1,ENSCAFP00000001957.3,ENSCAFP00000043225.1,ENSCAFP00000040660.1,ENSCAFP00000037978.1,ENSCAFP00000041730.1,ENSCAFP00000028891.3,ENSCAFP00000039269.1,ENSCAFP00000017539.3,ENSCAFP00000013039.3,ENSCAFP00000005288.3,ENSCAFP00000006662.3	potassium channel tetramerization domain containing 14 ,SRSF protein kinase 1 ,katanin catalytic subunit A1 like 2 ,zinc finger protein 658 ,serologically defined colon cancer antigen 8 ,inhibitor of CDK, cyclin A1 interacting protein 1 ,hematological and neurological expressed 1 like ,KIAA2026 ,transmembrane protein 62 ,protein kinase C and casein kinase substrate in neurons 3 ,calcium dependent…
bc_c11149	Canis lupus familiaris	ENSCAFP00000017193.3,ENSCAFP00000040660.1,ENSCAFP00000040660.1,ENSCAFP00000001957.3,ENSCAFP00000001957.3,ENSCAFP00000041730.1,ENSCAFP00000041730.1,ENSCAFP00000013039.3,ENSCAFP00000013039.3,ENSCAFP00000013663.3,ENSCAFP00000038115.1,ENSCAFP00000038115.1,ENSCAFP00000037978.1,ENSCAFP00000037978.1,ENSCAFP00000043225.1,ENSCAFP00000006662.3,ENSCAFP00000006662.3,ENSCAFP00000017539.3,ENSCAFP00000030795.2,…	toll like receptor 7 ,zinc finger protein 658 ,SRSF protein kinase 1 ,inhibitor of CDK, cyclin A1 interacting protein 1 ,protein kinase C and casein kinase substrate in neurons 3 ,F-box and WD repeat domain containing 8 ,potassium channel tetramerization domain containing 14 ,serologically defined colon cancer antigen 8 ,katanin catalytic subunit A1 like 2 ,zinc finger protein 467 ,transmembrane …
bc_c11161	Canis lupus familiaris	ENSCAFP00000020113.3	tripartite motif containing 69
bc_c11180	Canis lupus familiaris	ENSCAFP00000043225.1,ENSCAFP00000040660.1,ENSCAFP00000039269.1,ENSCAFP00000037978.1,ENSCAFP00000038115.1,ENSCAFP00000001957.3,ENSCAFP00000028891.3,ENSCAFP00000013039.3,ENSCAFP00000005288.3	katanin catalytic subunit A1 like 2 ,zinc finger protein 658 ,KIAA2026 ,serologically defined colon cancer antigen 8 ,potassium channel tetramerization domain containing 14 ,SRSF protein kinase 1 ,hematological and neurological expressed 1 like ,protein kinase C and casein kinase substrate in neurons 3 ,calcium dependent secretion activator 2
bc_c11183	Canis lupus familiaris,Homo sapiens,Mus musculus	ENSMUSP00000139822.1,ENSP00000313613.5,ENSMUSP00000140055.1,ENSMUSP00000140342.1,ENSMUSP00000139618.1,ENSMUSP00000140230.1,ENSCAFP00000020625.3,ENSP00000356606.2,ENSMUSP00000132533.1,ENSP00000356607.3,ENSMUSP00000027886.7,ENSMUSP00000139645.1,ENSMUSP00000063872.6,ENSMUSP00000130581.1	Ral GEF with PH domain and SH3 binding motif 2
bc_c11205	Canis lupus familiaris	ENSCAFP00000038115.1,ENSCAFP00000040660.1,ENSCAFP00000001957.3,ENSCAFP00000037978.1,ENSCAFP00000039269.1,ENSCAFP00000043225.1,ENSCAFP00000013039.3	potassium channel tetramerization domain containing 14 ,zinc finger protein 658 ,SRSF protein kinase 1 ,serologically defined colon cancer antigen 8 ,KIAA2026 ,katanin catalytic subunit A1 like 2 ,protein kinase C and casein kinase substrate in neurons 3
bc_c11210	Canis lupus familiaris,Homo sapiens,Mus musculus	ENSCAFP00000008938.3,ENSCAFP00000035873.1,ENSMUSP00000140474.1,ENSP00000365233.4,ENSP00000365220.3,ENSMUSP00000140562.1,ENSMUSP00000139918.1,ENSMUSP00000085244.3	tripeptidyl peptidase 2 ,tripeptidyl peptidase II ,tripeptidyl peptidase 2 ,tripeptidyl peptidase II
bc_c11217	Canis lupus familiaris	ENSCAFP00000030795.2,ENSCAFP00000001957.3	choline phosphotransferase 1 ,SRSF protein kinase 1
bc_c11246	Canis lupus familiaris	ENSCAFP00000030795.2	choline phosphotransferase 1
bc_c11248	Canis lupus familiaris,Homo sapiens,Mus musculus	ENSCAFP00000023100.3,ENSCAFP00000023100.3,ENSP00000378446.1,ENSP00000378446.1,ENSP00000437955.1,ENSP00000437955.1,ENSP00000338018.4,ENSP00000338018.4,ENSP00000323326.6,ENSP00000323326.6,ENSP00000451696.1,ENSP00000451696.1,ENSMUSP00000021530.7,ENSMUSP00000021530.7,ENSMUSP00000106088.1,ENSMUSP00000106088.1	hypoxia-inducible factor 1-alpha ,hypoxia inducible factor 1 alpha subunit ,hypoxia inducible factor 1, alpha subunit
bc_c11274	Canis lupus familiaris,Homo sapiens,Mus musculus	ENSMUSP00000080683.5,ENSCAFP00000024081.3,ENSP00000261681.4,ENSP00000451488.1	membrane protein, palmitoylated 5 (MAGUK p55 subfamily member 5) ,membrane palmitoylated protein 5
bc_c11282	Canis lupus familiaris,Homo sapiens	ENSCAFP00000000059.3,ENSP00000401998.3,ENSCAFP00000039269.1,ENSCAFP00000037978.1,ENSCAFP00000040660.1,ENSCAFP00000043225.1,ENSCAFP00000038115.1,ENSCAFP00000001957.3,ENSCAFP00000041730.1,ENSCAFP00000028891.3,ENSCAFP00000017539.3,ENSCAFP00000030068.3,ENSCAFP00000013039.3,ENSCAFP00000006662.3	cadherin 19 ,KIAA2026 ,serologically defined colon cancer antigen 8 ,zinc finger protein 658 ,katanin catalytic subunit A1 like 2 ,potassium channel tetramerization domain containing 14 ,SRSF protein kinase 1 ,inhibitor of CDK, cyclin A1 interacting protein 1 ,hematological and neurological expressed 1 like ,transmembrane protein 62 ,mitochondrial ribosome recycling factor ,protein kinase C and c…
bc_c11289	Canis lupus familiaris,Homo sapiens	ENSP00000368684.2,ENSP00000368710.3,ENSCAFP00000009096.3	Ras association domain family member 2
bc_c11311	Canis lupus familiaris	ENSCAFP00000017193.3,ENSCAFP00000013039.3	toll like receptor 7 ,protein kinase C and casein kinase substrate in neurons 3
bc_c11322	Canis lupus familiaris	ENSCAFP00000038115.1,ENSCAFP00000040660.1,ENSCAFP00000001957.3,ENSCAFP00000043225.1,ENSCAFP00000037978.1,ENSCAFP00000041730.1,ENSCAFP00000028891.3,ENSCAFP00000039269.1,ENSCAFP00000013039.3	potassium channel tetramerization domain containing 14 ,zinc finger protein 658 ,SRSF protein kinase 1 ,katanin catalytic subunit A1 like 2 ,serologically defined colon cancer antigen 8 ,inhibitor of CDK, cyclin A1 interacting protein 1 ,hematological and neurological expressed 1 like ,KIAA2026 ,protein kinase C and casein kinase substrate in neurons 3
bc_c11376	Canis lupus familiaris,Homo sapiens,Mus musculus	ENSCAFP00000021457.3,ENSP00000419130.1,ENSP00000311343.3,ENSMUSP00000144721.1	WD repeat domain 49
bc_c11380	Mus musculus	ENSMUSP00000061493.6	early endosome antigen 1
bc_c11401	Canis lupus familiaris	ENSCAFP00000037978.1,ENSCAFP00000038115.1,ENSCAFP00000040660.1,ENSCAFP00000043225.1,ENSCAFP00000039269.1,ENSCAFP00000001957.3,ENSCAFP00000005288.3,ENSCAFP00000006662.3,ENSCAFP00000017539.3,ENSCAFP00000013039.3	serologically defined colon cancer antigen 8 ,potassium channel tetramerization domain containing 14 ,zinc finger protein 658 ,katanin catalytic subunit A1 like 2 ,KIAA2026 ,SRSF protein kinase 1 ,calcium dependent secretion activator 2 ,zinc finger protein 467 ,transmembrane protein 62 ,protein kinase C and casein kinase substrate in neurons 3
bc_c11411	Canis lupus familiaris	ENSCAFP00000038115.1,ENSCAFP00000001957.3,ENSCAFP00000040660.1,ENSCAFP00000039269.1,ENSCAFP00000037978.1,ENSCAFP00000043225.1,ENSCAFP00000028891.3,ENSCAFP00000013039.3,ENSCAFP00000017539.3,ENSCAFP00000006662.3	potassium channel tetramerization domain containing 14 ,SRSF protein kinase 1 ,zinc finger protein 658 ,KIAA2026 ,serologically defined colon cancer antigen 8 ,katanin catalytic subunit A1 like 2 ,hematological and neurological expressed 1 like ,protein kinase C and casein kinase substrate in neurons 3 ,transmembrane protein 62 ,zinc finger protein 467
bc_c11425	Canis lupus familiaris,Homo sapiens,Mus musculus	ENSP00000412997.1,ENSCAFP00000006680.3,ENSCAFP00000006684.3,ENSMUSP00000150161.1,ENSP00000327767.4,ENSP00000394119.2,ENSP00000396990.2,ENSP00000379398.3,ENSMUSP00000151030.1,ENSP00000292246.3,ENSMUSP00000151189.1,ENSMUSP00000045214.2	anoctamin 10
bc_c11442	Canis lupus familiaris,Homo sapiens,Mus musculus	ENSP00000356520.3,ENSCAFP00000019476.4,ENSMUSP00000139825.1,ENSMUSP00000038135.5	DExH-box helicase 9 ,DEAH (Asp-Glu-Ala-His) box polypeptide 9
bc_c11447	Canis lupus familiaris	ENSCAFP00000037978.1,ENSCAFP00000043225.1	serologically defined colon cancer antigen 8 ,katanin catalytic subunit A1 like 2
bc_c11460	Canis lupus familiaris	ENSCAFP00000018396.3,ENSCAFP00000031628.2	myosin IIIB
bc_c11461	Canis lupus familiaris	ENSCAFP00000001957.3,ENSCAFP00000037978.1,ENSCAFP00000013039.3,ENSCAFP00000040660.1,ENSCAFP00000038115.1,ENSCAFP00000006662.3	SRSF protein kinase 1 ,serologically defined colon cancer antigen 8 ,protein kinase C and casein kinase substrate in neurons 3 ,zinc finger protein 658 ,potassium channel tetramerization domain containing 14 ,zinc finger protein 467
bc_c11484	Canis lupus familiaris,Homo sapiens,Mus musculus	ENSCAFP00000015359.3,ENSCAFP00000015359.3,ENSMUSP00000028259.5,ENSMUSP00000028259.5,ENSMUSP00000108078.3,ENSMUSP00000108078.3,ENSP00000263642.2,ENSP00000263642.2	interferon induced with helicase C domain 1
bc_c11488	Canis lupus familiaris	ENSCAFP00000038355.1	leucine rich repeats and IQ motif containing 1
bc_c11489	Canis lupus familiaris,Homo sapiens,Mus musculus	ENSCAFP00000023286.3,ENSP00000452434.1,ENSP00000450831.1,ENSP00000341781.4,ENSP00000350719.3,ENSP00000452570.1,ENSP00000349969.4,ENSMUSP00000119120.1,ENSMUSP00000047697.9	spectrin repeat containing nuclear envelope protein 2 ,spectrin repeat containing, nuclear envelope 2
bc_c11491	Canis lupus familiaris	ENSCAFP00000037978.1,ENSCAFP00000038115.1,ENSCAFP00000040660.1,ENSCAFP00000039269.1,ENSCAFP00000041730.1,ENSCAFP00000043225.1,ENSCAFP00000001957.3,ENSCAFP00000028891.3,ENSCAFP00000017539.3,ENSCAFP00000013039.3,ENSCAFP00000030795.2	serologically defined colon cancer antigen 8 ,potassium channel tetramerization domain containing 14 ,zinc finger protein 658 ,KIAA2026 ,inhibitor of CDK, cyclin A1 interacting protein 1 ,katanin catalytic subunit A1 like 2 ,SRSF protein kinase 1 ,hematological and neurological expressed 1 like ,transmembrane protein 62 ,protein kinase C and casein kinase substrate in neurons 3 ,choline phosphotr…
bc_c11493	Canis lupus familiaris,Homo sapiens,Mus musculus	ENSP00000263967.3,ENSCAFP00000016537.3,ENSMUSP00000029201.7,ENSMUSP00000103878.1,ENSMUSP00000103877.1	phosphatidylinositol-4,5-bisphosphate 3-kinase catalytic subunit alpha ,phosphatidylinositol 3-kinase, catalytic, alpha polypeptide
bc_c11521	Canis lupus familiaris,Homo sapiens,Mus musculus	ENSCAFP00000039396.1,ENSCAFP00000010558.3,ENSP00000339109.3,ENSP00000396695.1,ENSMUSP00000105962.1,ENSMUSP00000014499.3,ENSCAFP00000008305.4,ENSCAFP00000020113.3,ENSCAFP00000018396.3,ENSCAFP00000031628.2	anaphase promoting complex subunit 1 ,PAF1 homolog, Paf1/RNA polymerase II complex component ,tripartite motif containing 69 ,myosin IIIB
bc_c11530	Canis lupus familiaris	ENSCAFP00000038115.1,ENSCAFP00000001957.3,ENSCAFP00000043225.1,ENSCAFP00000041730.1,ENSCAFP00000017539.3	potassium channel tetramerization domain containing 14 ,SRSF protein kinase 1 ,katanin catalytic subunit A1 like 2 ,inhibitor of CDK, cyclin A1 interacting protein 1 ,transmembrane protein 62
bc_c11545	Canis lupus familiaris	ENSCAFP00000018396.3,ENSCAFP00000031628.2	myosin IIIB
bc_c11547	Canis lupus familiaris,Homo sapiens,Mus musculus	ENSP00000426679.2,ENSP00000421708.1,ENSP00000424485.1,ENSCAFP00000027291.3,ENSP00000424814.2,ENSP00000281631.4,ENSP00000422217.2,ENSP00000423946.1,ENSMUSP00000022239.6	poly(ADP-ribose) polymerase family member 8 ,poly (ADP-ribose) polymerase family, member 8
bc_c11562	Canis lupus familiaris	ENSCAFP00000017193.3	toll like receptor 7
bc_c11574	Canis lupus familiaris,Homo sapiens,Mus musculus	ENSP00000484873.1,ENSP00000269214.4,ENSMUSP00000111530.1,ENSMUSP00000095274.3,ENSCAFP00000026960.3,ENSMUSP00000025142.5	establishment of sister chromatid cohesion N-acetyltransferase 1
bc_c11581	Canis lupus familiaris	ENSCAFP00000030795.2,ENSCAFP00000037775.1,ENSCAFP00000008305.4,ENSCAFP00000008305.4,ENSCAFP00000005793.3	choline phosphotransferase 1 ,acidic nuclear phosphoprotein 32 family member E ,PAF1 homolog, Paf1/RNA polymerase II complex component ,KIAA1147
bc_c11589	Canis lupus familiaris,Homo sapiens,Mus musculus	ENSCAFP00000004577.3,ENSP00000358549.5,ENSMUSP00000029968.7	arginyl-tRNA synthetase 2, mitochondrial
bc_c11591	Canis lupus familiaris	ENSCAFP00000041730.1,ENSCAFP00000038115.1,ENSCAFP00000040660.1,ENSCAFP00000001957.3,ENSCAFP00000043225.1,ENSCAFP00000037978.1,ENSCAFP00000039269.1,ENSCAFP00000006662.3,ENSCAFP00000013039.3,ENSCAFP00000005288.3	inhibitor of CDK, cyclin A1 interacting protein 1 ,potassium channel tetramerization domain containing 14 ,zinc finger protein 658 ,SRSF protein kinase 1 ,katanin catalytic subunit A1 like 2 ,serologically defined colon cancer antigen 8 ,KIAA2026 ,zinc finger protein 467 ,protein kinase C and casein kinase substrate in neurons 3 ,calcium dependent secretion activator 2
bc_c11602	Canis lupus familiaris	ENSCAFP00000020113.3	tripartite motif containing 69
bc_c11603	Canis lupus familiaris,Homo sapiens,Mus musculus	ENSCAFP00000012265.2,ENSP00000430887.1,ENSP00000336552.5,ENSP00000379696.2,ENSMUSP00000141466.1,ENSMUSP00000028999.6,ENSMUSP00000142120.1,ENSCAFP00000040660.1,ENSCAFP00000001957.3,ENSCAFP00000037978.1,ENSCAFP00000041730.1,ENSCAFP00000038115.1,ENSCAFP00000043225.1,ENSCAFP00000028891.3,ENSCAFP00000039269.1,ENSCAFP00000017539.3,ENSCAFP00000013039.3,ENSCAFP00000006662.3	cAMP-dependent protein kinase inhibitor alpha ,protein kinase inhibitor, alpha ,zinc finger protein 658 ,SRSF protein kinase 1 ,serologically defined colon cancer antigen 8 ,inhibitor of CDK, cyclin A1 interacting protein 1 ,potassium channel tetramerization domain containing 14 ,katanin catalytic subunit A1 like 2 ,hematological and neurological expressed 1 like ,KIAA2026 ,transmembrane protein …
bc_c11617	Canis lupus familiaris,Homo sapiens,Mus musculus	ENSP00000489480.1,ENSP00000413507.2,ENSP00000344868.7,ENSP00000381992.4,ENSCAFP00000004785.3,ENSMUSP00000127641.2,ENSP00000381993.4,ENSMUSP00000110927.2,ENSP00000489538.1,ENSP00000408902.1	septin 7 ,septin 2
bc_c11623	Canis lupus familiaris	ENSCAFP00000038115.1,ENSCAFP00000043225.1,ENSCAFP00000040660.1,ENSCAFP00000037978.1,ENSCAFP00000001957.3,ENSCAFP00000005288.3,ENSCAFP00000013039.3,ENSCAFP00000006662.3,ENSCAFP00000030795.2	potassium channel tetramerization domain containing 14 ,katanin catalytic subunit A1 like 2 ,zinc finger protein 658 ,serologically defined colon cancer antigen 8 ,SRSF protein kinase 1 ,calcium dependent secretion activator 2 ,protein kinase C and casein kinase substrate in neurons 3 ,zinc finger protein 467 ,choline phosphotransferase 1
bc_c11638	Canis lupus familiaris,Homo sapiens,Mus musculus	ENSCAFP00000036887.1,ENSCAFP00000007330.3,ENSCAFP00000007325.3,ENSP00000367141.2,ENSP00000383178.3,ENSP00000383173.1,ENSP00000383174.1,ENSP00000267215.4,ENSP00000478137.1,ENSP00000479091.1,ENSMUSP00000129420.1,ENSMUSP00000022599.7,ENSP00000373706.4,ENSP00000381565.5,ENSP00000253811.7,ENSP00000428268.2,ENSP00000373709.6	diaphanous related formin 3 ,diaphanous related formin 1
bc_c11655	Canis lupus familiaris	ENSCAFP00000008305.4,ENSCAFP00000031628.2,ENSCAFP00000018396.3,ENSCAFP00000030795.2,ENSCAFP00000017193.3,ENSCAFP00000013663.3,ENSCAFP00000036424.1,ENSCAFP00000006662.3	PAF1 homolog, Paf1/RNA polymerase II complex component ,myosin IIIB ,choline phosphotransferase 1 ,toll like receptor 7 ,F-box and WD repeat domain containing 8 ,histone cluster 1 H2B family member f ,zinc finger protein 467
bc_c11660	Canis lupus familiaris	ENSCAFP00000020113.3,ENSCAFP00000008305.4,ENSCAFP00000017193.3,ENSCAFP00000037775.1	tripartite motif containing 69 ,PAF1 homolog, Paf1/RNA polymerase II complex component ,toll like receptor 7 ,acidic nuclear phosphoprotein 32 family member E
bc_c11661	Canis lupus familiaris,Homo sapiens,Mus musculus	ENSCAFP00000020227.3,ENSP00000356448.3,ENSMUSP00000117616.2,ENSMUSP00000112606.2,ENSMUSP00000116012.1	translocated promoter region, nuclear basket protein
bc_c11663	Canis lupus familiaris,Homo sapiens,Mus musculus	ENSCAFP00000020141.3,ENSP00000271588.4,ENSMUSP00000121500.2,ENSMUSP00000074340.5	hemicentin 1
bc_c11666	Canis lupus familiaris,Homo sapiens,Mus musculus	ENSP00000436277.1,ENSP00000437140.1,ENSP00000437140.1,ENSMUSP00000055303.9,ENSMUSP00000055303.9,ENSMUSP00000000590.8,ENSMUSP00000000590.8,ENSMUSP00000128249.1,ENSMUSP00000128249.1,ENSP00000342830.4,ENSP00000342830.4,ENSP00000384136.1,ENSP00000384136.1,ENSP00000432112.1,ENSP00000432112.1,ENSP00000437301.1,ENSP00000437301.1,ENSCAFP00000021092.4,ENSCAFP00000021092.4,ENSP00000353408.5,ENSP00000353408…	radixin ,moesin ,ezrin ,radixin ,moesin
bc_c11683	Canis lupus familiaris	ENSCAFP00000013039.3	protein kinase C and casein kinase substrate in neurons 3
bc_c11689	Canis lupus familiaris,Homo sapiens,Mus musculus	ENSCAFP00000035983.1,ENSCAFP00000008465.3,ENSP00000368727.3,ENSMUSP00000024866.4	xanthine dehydrogenase
bc_c11695	Canis lupus familiaris,Homo sapiens,Mus musculus	ENSP00000379200.2,ENSCAFP00000039304.1,ENSCAFP00000039304.1,ENSP00000379201.2,ENSCAFP00000021020.4,ENSCAFP00000021020.4,ENSMUSP00000055002.9	valosin containing protein lysine methyltransferase ,valosin containing protein lysine (K) methyltransferase
bc_c11716	Canis lupus familiaris,Homo sapiens,Mus musculus	ENSCAFP00000004244.3,ENSP00000484116.1,ENSP00000478677.1,ENSP00000483228.1,ENSMUSP00000020755.5,ENSMUSP00000137716.1	protein phosphatase 4 regulatory subunit 3B
bc_c11721	Canis lupus familiaris,Homo sapiens,Mus musculus	ENSMUSP00000147485.1,ENSMUSP00000075658.4,ENSMUSP00000147493.1,ENSP00000422358.1,ENSP00000336923.3,ENSCAFP00000038821.1,ENSCAFP00000011548.3,ENSP00000435961.1,ENSP00000431776.1,ENSCAFP00000005925.3,ENSP00000298815.7,ENSMUSP00000091419.4	Rho GTPase activating protein 10 ,Rho GTPase activating protein 42
bc_c11734	Canis lupus familiaris	ENSCAFP00000040660.1,ENSCAFP00000001957.3,ENSCAFP00000037978.1,ENSCAFP00000038115.1,ENSCAFP00000039269.1,ENSCAFP00000041730.1,ENSCAFP00000017539.3,ENSCAFP00000043225.1,ENSCAFP00000028891.3,ENSCAFP00000006662.3	zinc finger protein 658 ,SRSF protein kinase 1 ,serologically defined colon cancer antigen 8 ,potassium channel tetramerization domain containing 14 ,KIAA2026 ,inhibitor of CDK, cyclin A1 interacting protein 1 ,transmembrane protein 62 ,katanin catalytic subunit A1 like 2 ,hematological and neurological expressed 1 like ,zinc finger protein 467
bc_c11743	Canis lupus familiaris,Homo sapiens,Mus musculus	ENSCAFP00000011174.3,ENSCAFP00000040735.1,ENSP00000351126.3,ENSP00000486357.1,ENSP00000482907.1,ENSP00000416016.1,ENSP00000313070.8,ENSMUSP00000108466.1,ENSMUSP00000043401.7,ENSMUSP00000132889.1,ENSP00000390657.1,ENSP00000405106.1,ENSP00000407704.1,ENSMUSP00000106255.1,ENSMUSP00000106257.1,ENSMUSP00000106256.1,ENSMUSP00000057632.3,ENSMUSP00000106258.1,ENSP00000334779.4,ENSP00000353446.4,ENSP00000…	diphosphoinositol pentakisphosphate kinase 2 ,diphosphoinositol pentakisphosphate kinase 1 ,diphosphoinositol pentakisphosphate kinase 2
bc_c11751	Canis lupus familiaris	ENSCAFP00000037978.1,ENSCAFP00000039269.1,ENSCAFP00000043225.1,ENSCAFP00000040660.1	serologically defined colon cancer antigen 8 ,KIAA2026 ,katanin catalytic subunit A1 like 2 ,zinc finger protein 658
bc_c11762	Canis lupus familiaris	ENSCAFP00000028891.3	hematological and neurological expressed 1 like
bc_c11767	Canis lupus familiaris,Homo sapiens,Mus musculus	ENSCAFP00000014533.3,ENSP00000448653.1,ENSP00000448004.1,ENSP00000261160.3,ENSP00000325660.3,ENSP00000447006.1,ENSMUSP00000133063.1,ENSMUSP00000067842.5,ENSMUSP00000000109.4	contactin 1
bc_c11788	Homo sapiens	ENSP00000472625.1	doublecortin domain containing 1
bc_c11816	Canis lupus familiaris,Homo sapiens,Mus musculus	ENSCAFP00000004540.3,ENSP00000342847.4,ENSP00000358590.3,ENSMUSP00000095766.2,ENSMUSP00000037233.5	zinc finger protein 292
bc_c11824	Canis lupus familiaris,Homo sapiens,Mus musculus	ENSCAFP00000039418.1,ENSCAFP00000039418.1,ENSCAFP00000000701.3,ENSCAFP00000000701.3,ENSCAFP00000041619.1,ENSCAFP00000041619.1,ENSP00000341887.6,ENSP00000341887.6,ENSP00000396024.1,ENSP00000396024.1,ENSP00000356224.5,ENSP00000356224.5,ENSMUSP00000150262.1,ENSMUSP00000150262.1,ENSP00000415576.2,ENSP00000415576.2,ENSP00000351947.4,ENSP00000351947.4,ENSCAFP00000037859.1,ENSCAFP00000037859.1,ENSCAFP00…	spectrin repeat containing nuclear envelope protein 1 ,spectrin repeat containing, nuclear envelope 1 ,SWI/SNF-related, matrix-associated actin-dependent regulator of chromatin, subfamily a, containing DEAD/H box 1
bc_c11833	Homo sapiens,Mus musculus	ENSP00000346599.4,ENSP00000403214.2,ENSMUSP00000094153.2,ENSMUSP00000107466.2	serine/threonine/tyrosine interacting protein ,predicted gene 14698 ,serine/threonine/tyrosine interaction protein
bc_c11836	Canis lupus familiaris	ENSCAFP00000040660.1,ENSCAFP00000001957.3,ENSCAFP00000037978.1,ENSCAFP00000038115.1,ENSCAFP00000041730.1,ENSCAFP00000039269.1,ENSCAFP00000017539.3	zinc finger protein 658 ,SRSF protein kinase 1 ,serologically defined colon cancer antigen 8 ,potassium channel tetramerization domain containing 14 ,inhibitor of CDK, cyclin A1 interacting protein 1 ,KIAA2026 ,transmembrane protein 62
bc_c11848	Canis lupus familiaris	ENSCAFP00000037775.1	acidic nuclear phosphoprotein 32 family member E
bc_c11849	Canis lupus familiaris	ENSCAFP00000006662.3,ENSCAFP00000013039.3,ENSCAFP00000018396.3,ENSCAFP00000031628.2,ENSCAFP00000043225.1,ENSCAFP00000041730.1	zinc finger protein 467 ,protein kinase C and casein kinase substrate in neurons 3 ,myosin IIIB ,katanin catalytic subunit A1 like 2 ,inhibitor of CDK, cyclin A1 interacting protein 1
bc_c11854	Canis lupus familiaris,Homo sapiens,Mus musculus	ENSCAFP00000040170.1,ENSP00000261783.3,ENSCAFP00000024185.3,ENSMUSP00000021550.6,ENSP00000357066.3,ENSP00000349446.2	arginase 2 ,arginase type II ,arginase 1
bc_c11855	Canis lupus familiaris,Homo sapiens,Mus musculus	ENSMUSP00000140040.1,ENSMUSP00000034987.8,ENSMUSP00000140740.1,ENSCAFP00000004305.3,ENSCAFP00000004308.3,ENSMUSP00000139413.1,ENSP00000195654.3,ENSP00000237163.6,ENSP00000358754.3	dopey family member 1
bc_c11857	Canis lupus familiaris	ENSCAFP00000038115.1,ENSCAFP00000040660.1,ENSCAFP00000001957.3,ENSCAFP00000043225.1,ENSCAFP00000037978.1,ENSCAFP00000041730.1,ENSCAFP00000039269.1,ENSCAFP00000017539.3,ENSCAFP00000028891.3,ENSCAFP00000013039.3,ENSCAFP00000005288.3	potassium channel tetramerization domain containing 14 ,zinc finger protein 658 ,SRSF protein kinase 1 ,katanin catalytic subunit A1 like 2 ,serologically defined colon cancer antigen 8 ,inhibitor of CDK, cyclin A1 interacting protein 1 ,KIAA2026 ,transmembrane protein 62 ,hematological and neurological expressed 1 like ,protein kinase C and casein kinase substrate in neurons 3 ,calcium dependent…
bc_c11893	Canis lupus familiaris	ENSCAFP00000013039.3	protein kinase C and casein kinase substrate in neurons 3
bc_c11911	Canis lupus familiaris,Homo sapiens	ENSCAFP00000000344.3,ENSP00000310661.6	phosphodiesterase 7B
bc_c11914	Canis lupus familiaris	ENSCAFP00000002967.3,ENSCAFP00000036424.1	ectonucleotide pyrophosphatase/phosphodiesterase 4 (putative) ,histone cluster 1 H2B family member f
bc_c11917	Canis lupus familiaris	ENSCAFP00000006662.3,ENSCAFP00000013039.3	zinc finger protein 467 ,protein kinase C and casein kinase substrate in neurons 3
bc_c11918	Canis lupus familiaris	ENSCAFP00000039269.1	KIAA2026
bc_c11923	Canis lupus familiaris,Homo sapiens,Mus musculus	ENSCAFP00000018594.2,ENSP00000340402.3,ENSMUSP00000129239.1	solute carrier family 15 member 5 ,solute carrier family 15, member 5
bc_c11929	Canis lupus familiaris	ENSCAFP00000037978.1,ENSCAFP00000043225.1,ENSCAFP00000040660.1,ENSCAFP00000038115.1,ENSCAFP00000028891.3,ENSCAFP00000001957.3,ENSCAFP00000041730.1,ENSCAFP00000039269.1,ENSCAFP00000013039.3,ENSCAFP00000017539.3	serologically defined colon cancer antigen 8 ,katanin catalytic subunit A1 like 2 ,zinc finger protein 658 ,potassium channel tetramerization domain containing 14 ,hematological and neurological expressed 1 like ,SRSF protein kinase 1 ,inhibitor of CDK, cyclin A1 interacting protein 1 ,KIAA2026 ,protein kinase C and casein kinase substrate in neurons 3 ,transmembrane protein 62
bc_c11939	Canis lupus familiaris,Homo sapiens,Mus musculus	ENSP00000452065.1,ENSCAFP00000022412.3,ENSP00000442602.2,ENSMUSP00000116155.1,ENSP00000441934.1,ENSP00000261556.6,ENSP00000451677.1,ENSMUSP00000107364.2	transmembrane protein 260
bc_c11946	Canis lupus familiaris	ENSCAFP00000043225.1,ENSCAFP00000038115.1,ENSCAFP00000001957.3,ENSCAFP00000037978.1,ENSCAFP00000013039.3,ENSCAFP00000041730.1,ENSCAFP00000006662.3	katanin catalytic subunit A1 like 2 ,potassium channel tetramerization domain containing 14 ,SRSF protein kinase 1 ,serologically defined colon cancer antigen 8 ,protein kinase C and casein kinase substrate in neurons 3 ,inhibitor of CDK, cyclin A1 interacting protein 1 ,zinc finger protein 467
bc_c11964	Canis lupus familiaris	ENSCAFP00000001957.3,ENSCAFP00000040660.1,ENSCAFP00000038115.1,ENSCAFP00000039269.1,ENSCAFP00000037978.1,ENSCAFP00000041730.1,ENSCAFP00000017539.3,ENSCAFP00000028891.3,ENSCAFP00000043225.1	SRSF protein kinase 1 ,zinc finger protein 658 ,potassium channel tetramerization domain containing 14 ,KIAA2026 ,serologically defined colon cancer antigen 8 ,inhibitor of CDK, cyclin A1 interacting protein 1 ,transmembrane protein 62 ,hematological and neurological expressed 1 like ,katanin catalytic subunit A1 like 2
bc_c11984	Canis lupus familiaris	ENSCAFP00000017539.3,ENSCAFP00000001957.3,ENSCAFP00000039269.1	transmembrane protein 62 ,SRSF protein kinase 1 ,KIAA2026
bc_c11993	Canis lupus familiaris	ENSCAFP00000017193.3	toll like receptor 7
bc_c12003	Canis lupus familiaris,Homo sapiens,Mus musculus	ENSCAFP00000030117.1,ENSP00000359664.4,ENSMUSP00000029840.3,ENSMUSP00000059167.6	chitobiase ,chitobiase, di-N-acetyl-
bc_c12006	Canis lupus familiaris	ENSCAFP00000041730.1,ENSCAFP00000037978.1,ENSCAFP00000038115.1,ENSCAFP00000043225.1,ENSCAFP00000040660.1,ENSCAFP00000028891.3,ENSCAFP00000017539.3,ENSCAFP00000001957.3	inhibitor of CDK, cyclin A1 interacting protein 1 ,serologically defined colon cancer antigen 8 ,potassium channel tetramerization domain containing 14 ,katanin catalytic subunit A1 like 2 ,zinc finger protein 658 ,hematological and neurological expressed 1 like ,transmembrane protein 62 ,SRSF protein kinase 1
bc_c12032	Canis lupus familiaris	ENSCAFP00000039269.1,ENSCAFP00000043225.1	KIAA2026 ,katanin catalytic subunit A1 like 2
bc_c12044	Canis lupus familiaris	ENSCAFP00000038115.1,ENSCAFP00000039269.1,ENSCAFP00000028891.3,ENSCAFP00000037978.1,ENSCAFP00000001957.3,ENSCAFP00000043225.1,ENSCAFP00000040660.1,ENSCAFP00000013039.3,ENSCAFP00000041730.1	potassium channel tetramerization domain containing 14 ,KIAA2026 ,hematological and neurological expressed 1 like ,serologically defined colon cancer antigen 8 ,SRSF protein kinase 1 ,katanin catalytic subunit A1 like 2 ,zinc finger protein 658 ,protein kinase C and casein kinase substrate in neurons 3 ,inhibitor of CDK, cyclin A1 interacting protein 1
bc_c12052	Canis lupus familiaris,Homo sapiens,Mus musculus	ENSCAFP00000022914.4,ENSCAFP00000041539.1,ENSCAFP00000039463.1,ENSP00000454848.1,ENSP00000454748.1,ENSMUSP00000124602.1,ENSMUSP00000124394.1	leucine rich repeat containing 9
bc_c12053	Canis lupus familiaris	ENSCAFP00000006662.3,ENSCAFP00000013039.3,ENSCAFP00000001957.3,ENSCAFP00000013663.3,ENSCAFP00000005793.3,ENSCAFP00000020113.3	zinc finger protein 467 ,protein kinase C and casein kinase substrate in neurons 3 ,SRSF protein kinase 1 ,F-box and WD repeat domain containing 8 ,KIAA1147 ,tripartite motif containing 69
bc_c12074	Canis lupus familiaris	ENSCAFP00000001957.3,ENSCAFP00000013039.3,ENSCAFP00000040660.1,ENSCAFP00000006662.3,ENSCAFP00000030795.2,ENSCAFP00000038115.1,ENSCAFP00000037978.1,ENSCAFP00000041730.1	SRSF protein kinase 1 ,protein kinase C and casein kinase substrate in neurons 3 ,zinc finger protein 658 ,zinc finger protein 467 ,choline phosphotransferase 1 ,potassium channel tetramerization domain containing 14 ,serologically defined colon cancer antigen 8 ,inhibitor of CDK, cyclin A1 interacting protein 1
bc_c12083	Canis lupus familiaris	ENSCAFP00000001957.3,ENSCAFP00000038115.1,ENSCAFP00000040660.1,ENSCAFP00000037978.1,ENSCAFP00000013039.3,ENSCAFP00000017539.3,ENSCAFP00000039269.1	SRSF protein kinase 1 ,potassium channel tetramerization domain containing 14 ,zinc finger protein 658 ,serologically defined colon cancer antigen 8 ,protein kinase C and casein kinase substrate in neurons 3 ,transmembrane protein 62 ,KIAA2026
bc_c12085	Canis lupus familiaris	ENSCAFP00000005793.3,ENSCAFP00000006662.3,ENSCAFP00000020113.3,ENSCAFP00000043225.1,ENSCAFP00000013039.3,ENSCAFP00000001957.3,ENSCAFP00000041730.1	KIAA1147 ,zinc finger protein 467 ,tripartite motif containing 69 ,katanin catalytic subunit A1 like 2 ,protein kinase C and casein kinase substrate in neurons 3 ,SRSF protein kinase 1 ,inhibitor of CDK, cyclin A1 interacting protein 1
bc_c12108	Canis lupus familiaris	ENSCAFP00000001957.3,ENSCAFP00000037978.1,ENSCAFP00000038115.1,ENSCAFP00000043225.1,ENSCAFP00000041730.1,ENSCAFP00000028891.3,ENSCAFP00000017539.3,ENSCAFP00000039269.1	SRSF protein kinase 1 ,serologically defined colon cancer antigen 8 ,potassium channel tetramerization domain containing 14 ,katanin catalytic subunit A1 like 2 ,inhibitor of CDK, cyclin A1 interacting protein 1 ,hematological and neurological expressed 1 like ,transmembrane protein 62 ,KIAA2026
bc_c12120	Canis lupus familiaris	ENSCAFP00000036155.1,ENSCAFP00000013663.3,ENSCAFP00000006662.3	lipin 2 ,F-box and WD repeat domain containing 8 ,zinc finger protein 467
bc_c12124	Homo sapiens,Mus musculus	ENSP00000414383.1,ENSP00000356202.5,ENSMUSP00000019908.8,ENSMUSP00000019908.8,ENSP00000415113.1	mitochondrial translational release factor 1 like ,mitochondrial translational release factor 1-like ,mitochondrial translational release factor 1 like
bc_c12133	Canis lupus familiaris	ENSCAFP00000006662.3,ENSCAFP00000013039.3,ENSCAFP00000030795.2,ENSCAFP00000001957.3,ENSCAFP00000017193.3,ENSCAFP00000037940.1,ENSCAFP00000041730.1,ENSCAFP00000013663.3,ENSCAFP00000037978.1	zinc finger protein 467 ,protein kinase C and casein kinase substrate in neurons 3 ,choline phosphotransferase 1 ,SRSF protein kinase 1 ,toll like receptor 7 ,ankyrin repeat and SOCS box containing 9 ,inhibitor of CDK, cyclin A1 interacting protein 1 ,F-box and WD repeat domain containing 8 ,serologically defined colon cancer antigen 8
bc_c12146	Canis lupus familiaris	ENSCAFP00000039433.1	sushi, von Willebrand factor type A, EGF and pentraxin domain containing 1
bc_c12147	Canis lupus familiaris	ENSCAFP00000039269.1,ENSCAFP00000038115.1,ENSCAFP00000037978.1,ENSCAFP00000041730.1,ENSCAFP00000040660.1,ENSCAFP00000009373.3,ENSCAFP00000001957.3,ENSCAFP00000028891.3,ENSCAFP00000013039.3	KIAA2026 ,potassium channel tetramerization domain containing 14 ,serologically defined colon cancer antigen 8 ,inhibitor of CDK, cyclin A1 interacting protein 1 ,zinc finger protein 658 ,tripartite motif-containing protein 6 ,SRSF protein kinase 1 ,hematological and neurological expressed 1 like ,protein kinase C and casein kinase substrate in neurons 3
bc_c12161	Canis lupus familiaris,Homo sapiens,Mus musculus	ENSCAFP00000037019.1,ENSCAFP00000005864.3,ENSP00000334003.5,ENSMUSP00000088725.3	inturned planar cell polarity protein
bc_c12163	Canis lupus familiaris	ENSCAFP00000031628.2,ENSCAFP00000018396.3	myosin IIIB
bc_c12165	Canis lupus familiaris	ENSCAFP00000001957.3,ENSCAFP00000038115.1,ENSCAFP00000040660.1,ENSCAFP00000041730.1,ENSCAFP00000037978.1,ENSCAFP00000043225.1,ENSCAFP00000013039.3,ENSCAFP00000028891.3,ENSCAFP00000039269.1,ENSCAFP00000017539.3	SRSF protein kinase 1 ,potassium channel tetramerization domain containing 14 ,zinc finger protein 658 ,inhibitor of CDK, cyclin A1 interacting protein 1 ,serologically defined colon cancer antigen 8 ,katanin catalytic subunit A1 like 2 ,protein kinase C and casein kinase substrate in neurons 3 ,hematological and neurological expressed 1 like ,KIAA2026 ,transmembrane protein 62
bc_c12184	Canis lupus familiaris	ENSCAFP00000013039.3,ENSCAFP00000038115.1,ENSCAFP00000041730.1,ENSCAFP00000037978.1,ENSCAFP00000036424.1	protein kinase C and casein kinase substrate in neurons 3 ,potassium channel tetramerization domain containing 14 ,inhibitor of CDK, cyclin A1 interacting protein 1 ,serologically defined colon cancer antigen 8 ,histone cluster 1 H2B family member f
bc_c12195	Canis lupus familiaris	ENSCAFP00000038115.1,ENSCAFP00000039269.1,ENSCAFP00000041730.1,ENSCAFP00000043225.1,ENSCAFP00000017539.3	potassium channel tetramerization domain containing 14 ,KIAA2026 ,inhibitor of CDK, cyclin A1 interacting protein 1 ,katanin catalytic subunit A1 like 2 ,transmembrane protein 62
bc_c12196	Canis lupus familiaris,Homo sapiens,Mus musculus	ENSCAFP00000016982.2,ENSCAFP00000016982.2,ENSP00000490580.1,ENSP00000490580.1,ENSP00000304748.7,ENSP00000304748.7,ENSP00000386330.1,ENSP00000386330.1,ENSP00000386306.1,ENSP00000386306.1,ENSMUSP00000126528.2,ENSMUSP00000126528.2,ENSMUSP00000097642.2,ENSMUSP00000097642.2,ENSMUSP00000131711.1,ENSMUSP00000131711.1,ENSMUSP00000107973.1,ENSMUSP00000107973.1,ENSMUSP00000097641.2,ENSMUSP00000097641.2,ENS…	sodium voltage-gated channel alpha subunit 9 ,sodium voltage-gated channel alpha subunit 8 ,sodium voltage-gated channel alpha subunit 9 ,sodium channel, voltage-gated, type IX, alpha ,sodium voltage-gated channel alpha subunit 9 ,sodium voltage-gated channel alpha subunit 2 ,sodium channel, voltage-gated, type II, alpha ,sodium voltage-gated channel alpha subunit 3 ,sodium channel, voltage-gated…
bc_c12248	Canis lupus familiaris	ENSCAFP00000040660.1,ENSCAFP00000043225.1,ENSCAFP00000039269.1,ENSCAFP00000037978.1,ENSCAFP00000038115.1,ENSCAFP00000001957.3,ENSCAFP00000017539.3	zinc finger protein 658 ,katanin catalytic subunit A1 like 2 ,KIAA2026 ,serologically defined colon cancer antigen 8 ,potassium channel tetramerization domain containing 14 ,SRSF protein kinase 1 ,transmembrane protein 62
bc_c12249	Canis lupus familiaris	ENSCAFP00000006662.3,ENSCAFP00000037978.1,ENSCAFP00000041730.1,ENSCAFP00000001957.3,ENSCAFP00000013039.3,ENSCAFP00000038115.1,ENSCAFP00000040660.1	zinc finger protein 467 ,serologically defined colon cancer antigen 8 ,inhibitor of CDK, cyclin A1 interacting protein 1 ,SRSF protein kinase 1 ,protein kinase C and casein kinase substrate in neurons 3 ,potassium channel tetramerization domain containing 14 ,zinc finger protein 658
bc_c12257	Canis lupus familiaris,Homo sapiens	ENSCAFP00000042011.1,ENSCAFP00000011198.3,ENSCAFP00000043018.1,ENSP00000370322.1,ENSP00000422015.1,ENSP00000370325.2,ENSP00000426632.1,ENSP00000370330.2,ENSP00000284037.4,ENSP00000422766.1	erbb2 interacting protein
bc_c12259	Canis lupus familiaris	ENSCAFP00000020113.3,ENSCAFP00000008305.4,ENSCAFP00000013663.3,ENSCAFP00000037775.1	tripartite motif containing 69 ,PAF1 homolog, Paf1/RNA polymerase II complex component ,F-box and WD repeat domain containing 8 ,acidic nuclear phosphoprotein 32 family member E
bc_c12269	Canis lupus familiaris,Homo sapiens,Mus musculus	ENSCAFP00000038300.1,ENSCAFP00000004153.3,ENSP00000275034.3,ENSMUSP00000034787.5,ENSMUSP00000123588.1	pleckstrin homology domain interacting protein ,bromodomain and WD repeat domain containing 3
bc_c12288	Canis lupus familiaris	ENSCAFP00000040660.1,ENSCAFP00000001957.3,ENSCAFP00000037978.1,ENSCAFP00000038115.1,ENSCAFP00000041730.1	zinc finger protein 658 ,SRSF protein kinase 1 ,serologically defined colon cancer antigen 8 ,potassium channel tetramerization domain containing 14 ,inhibitor of CDK, cyclin A1 interacting protein 1
bc_c12332	Canis lupus familiaris	ENSCAFP00000017193.3	toll like receptor 7
bc_c12335	Canis lupus familiaris	ENSCAFP00000038115.1,ENSCAFP00000001957.3,ENSCAFP00000040660.1,ENSCAFP00000041730.1,ENSCAFP00000037978.1,ENSCAFP00000043225.1,ENSCAFP00000039269.1,ENSCAFP00000017539.3	potassium channel tetramerization domain containing 14 ,SRSF protein kinase 1 ,zinc finger protein 658 ,inhibitor of CDK, cyclin A1 interacting protein 1 ,serologically defined colon cancer antigen 8 ,katanin catalytic subunit A1 like 2 ,KIAA2026 ,transmembrane protein 62
bc_c12367	Canis lupus familiaris,Homo sapiens,Mus musculus	ENSCAFP00000013952.3,ENSCAFP00000041439.1,ENSP00000455295.1,ENSP00000456534.1,ENSP00000262135.4,ENSP00000480698.1,ENSP00000369257.3,ENSP00000457889.1,ENSMUSP00000042702.7	RPGRIP1 like ,Rpgrip1-like
bc_c12370	Canis lupus familiaris,Homo sapiens,Mus musculus	ENSCAFP00000017205.3,ENSP00000463535.1,ENSP00000450461.2,ENSMUSP00000099357.3,ENSMUSP00000018516.4	centrosomal protein 95
bc_c12371	Canis lupus familiaris,Homo sapiens,Mus musculus	ENSP00000444682.1,ENSP00000491195.1,ENSP00000382204.2,ENSCAFP00000019288.3,ENSMUSP00000056227.9,ENSMUSP00000134551.1,ENSMUSP00000133700.1	jumonji domain containing 1C
bc_c12381	Canis lupus familiaris	ENSCAFP00000018396.3,ENSCAFP00000031628.2	myosin IIIB
bc_c12389	Canis lupus familiaris,Homo sapiens	ENSP00000305223.7,ENSP00000360425.1,ENSCAFP00000039252.1	regulator of calcineurin 2
bc_c12391	Canis lupus familiaris	ENSCAFP00000020113.3,ENSCAFP00000008305.4	tripartite motif containing 69 ,PAF1 homolog, Paf1/RNA polymerase II complex component
bc_c12409	Canis lupus familiaris	ENSCAFP00000023448.3	coiled-coil serine rich protein 2
bc_c12412	Canis lupus familiaris	ENSCAFP00000001957.3,ENSCAFP00000040660.1,ENSCAFP00000037978.1,ENSCAFP00000038115.1,ENSCAFP00000043225.1,ENSCAFP00000041730.1,ENSCAFP00000039269.1,ENSCAFP00000017539.3	SRSF protein kinase 1 ,zinc finger protein 658 ,serologically defined colon cancer antigen 8 ,potassium channel tetramerization domain containing 14 ,katanin catalytic subunit A1 like 2 ,inhibitor of CDK, cyclin A1 interacting protein 1 ,KIAA2026 ,transmembrane protein 62
bc_c12421	Canis lupus familiaris	ENSCAFP00000013663.3,ENSCAFP00000005793.3	F-box and WD repeat domain containing 8 ,KIAA1147
bc_c12434	Canis lupus familiaris	ENSCAFP00000000290.3	laeverin
bc_c12453	Canis lupus familiaris,Homo sapiens,Mus musculus	ENSCAFP00000008240.3,ENSP00000365938.3,ENSMUSP00000117738.1,ENSMUSP00000121249.1	UDP-glucose glycoprotein glucosyltransferase 2
bc_c12456	Canis lupus familiaris	ENSCAFP00000040660.1,ENSCAFP00000037978.1,ENSCAFP00000038115.1,ENSCAFP00000001957.3	zinc finger protein 658 ,serologically defined colon cancer antigen 8 ,potassium channel tetramerization domain containing 14 ,SRSF protein kinase 1
bc_c12459	Canis lupus familiaris	ENSCAFP00000005070.3	F-actin-capping protein subunit alpha-2
bc_c12466	Canis lupus familiaris	ENSCAFP00000005793.3	KIAA1147
bc_c12473	Canis lupus familiaris,Homo sapiens,Mus musculus	ENSCAFP00000040878.1,ENSCAFP00000012445.3,ENSP00000444850.2,ENSP00000264904.7,ENSMUSP00000031355.6,ENSMUSP00000144592.1	USO1 vesicle transport factor ,USO1 vesicle docking factor
bc_c12486	Canis lupus familiaris,Homo sapiens,Mus musculus	ENSCAFP00000023713.3,ENSCAFP00000023713.3,ENSCAFP00000023713.3,ENSCAFP00000042966.1,ENSCAFP00000042966.1,ENSCAFP00000042966.1,ENSP00000411532.1,ENSP00000411532.1,ENSP00000411532.1,ENSMUSP00000068896.7,ENSMUSP00000068896.7,ENSMUSP00000068896.7,ENSP00000396704.2,ENSP00000264331.4,ENSP00000391112.1	topoisomerase (DNA) II alpha ,topoisomerase (DNA) II beta
bc_c12490	Canis lupus familiaris,Homo sapiens,Mus musculus	ENSCAFP00000010269.3,ENSMUSP00000106814.1,ENSP00000415695.2,ENSP00000389404.2,ENSP00000227868.4,ENSMUSP00000011058.2	pyruvate dehydrogenase complex component X ,pyruvate dehydrogenase complex, component X ,pyruvate dehydrogenase complex component X ,pyruvate dehydrogenase complex, component X
bc_c12500	Canis lupus familiaris,Homo sapiens,Mus musculus	ENSCAFP00000042298.1,ENSP00000284771.6,ENSP00000284767.6,ENSP00000284770.4,ENSMUSP00000034053.5,ENSMUSP00000148113.1	PDZ and LIM domain 3
bc_c12515	Canis lupus familiaris	ENSCAFP00000008305.4	PAF1 homolog, Paf1/RNA polymerase II complex component
bc_c12521	Canis lupus familiaris,Homo sapiens,Mus musculus	ENSCAFP00000023286.3,ENSP00000350719.3,ENSP00000341781.4,ENSP00000452570.1,ENSP00000349969.4,ENSMUSP00000047697.9,ENSMUSP00000119120.1	spectrin repeat containing nuclear envelope protein 2 ,spectrin repeat containing, nuclear envelope 2
bc_c12523	Canis lupus familiaris	ENSCAFP00000008305.4	PAF1 homolog, Paf1/RNA polymerase II complex component
bc_c12533	Canis lupus familiaris	ENSCAFP00000043225.1,ENSCAFP00000038115.1,ENSCAFP00000039269.1,ENSCAFP00000001957.3,ENSCAFP00000040660.1,ENSCAFP00000041730.1,ENSCAFP00000037978.1,ENSCAFP00000028891.3,ENSCAFP00000017539.3,ENSCAFP00000013039.3,ENSCAFP00000005288.3,ENSCAFP00000006662.3	katanin catalytic subunit A1 like 2 ,potassium channel tetramerization domain containing 14 ,KIAA2026 ,SRSF protein kinase 1 ,zinc finger protein 658 ,inhibitor of CDK, cyclin A1 interacting protein 1 ,serologically defined colon cancer antigen 8 ,hematological and neurological expressed 1 like ,transmembrane protein 62 ,protein kinase C and casein kinase substrate in neurons 3 ,calcium dependent…
bc_c12539	Canis lupus familiaris	ENSCAFP00000013663.3,ENSCAFP00000037775.1	F-box and WD repeat domain containing 8 ,acidic nuclear phosphoprotein 32 family member E
bc_c12546	Canis lupus familiaris	ENSCAFP00000006662.3,ENSCAFP00000041730.1,ENSCAFP00000001957.3	zinc finger protein 467 ,inhibitor of CDK, cyclin A1 interacting protein 1 ,SRSF protein kinase 1
bc_c12548	Canis lupus familiaris,Homo sapiens,Mus musculus	ENSCAFP00000018565.3,ENSP00000391068.2,ENSP00000206595.6,ENSP00000451653.1,ENSMUSP00000113191.1,ENSMUSP00000113270.1,ENSMUSP00000054474.6	G2/M-phase specific E3 ubiquitin protein ligase ,G2/M-phase specific E3 ubiquitin ligase
bc_c12562	Canis lupus familiaris	ENSCAFP00000006662.3,ENSCAFP00000013039.3,ENSCAFP00000005793.3,ENSCAFP00000001957.3,ENSCAFP00000013663.3	zinc finger protein 467 ,protein kinase C and casein kinase substrate in neurons 3 ,KIAA1147 ,SRSF protein kinase 1 ,F-box and WD repeat domain containing 8
bc_c12571	Canis lupus familiaris	ENSCAFP00000013663.3	F-box and WD repeat domain containing 8
bc_c12573	Canis lupus familiaris,Homo sapiens,Mus musculus	ENSCAFP00000018753.3,ENSCAFP00000018744.3,ENSMUSP00000124056.1,ENSMUSP00000049393.6,ENSP00000399903.1,ENSP00000388466.2	neurobeachin like 1
bc_c12574	Canis lupus familiaris	ENSCAFP00000013039.3,ENSCAFP00000001957.3	protein kinase C and casein kinase substrate in neurons 3 ,SRSF protein kinase 1
bc_c12576	Canis lupus familiaris	ENSCAFP00000017193.3,ENSCAFP00000001957.3,ENSCAFP00000005288.3,ENSCAFP00000013039.3,ENSCAFP00000039269.1	toll like receptor 7 ,SRSF protein kinase 1 ,calcium dependent secretion activator 2 ,protein kinase C and casein kinase substrate in neurons 3 ,KIAA2026
bc_c12591	Canis lupus familiaris	ENSCAFP00000001957.3,ENSCAFP00000040660.1,ENSCAFP00000037978.1,ENSCAFP00000038115.1,ENSCAFP00000039269.1,ENSCAFP00000028891.3,ENSCAFP00000017539.3,ENSCAFP00000043225.1	SRSF protein kinase 1 ,zinc finger protein 658 ,serologically defined colon cancer antigen 8 ,potassium channel tetramerization domain containing 14 ,KIAA2026 ,hematological and neurological expressed 1 like ,transmembrane protein 62 ,katanin catalytic subunit A1 like 2
bc_c12607	Canis lupus familiaris	ENSCAFP00000040660.1,ENSCAFP00000039269.1,ENSCAFP00000038115.1,ENSCAFP00000001957.3,ENSCAFP00000017539.3,ENSCAFP00000028891.3,ENSCAFP00000013039.3	zinc finger protein 658 ,KIAA2026 ,potassium channel tetramerization domain containing 14 ,SRSF protein kinase 1 ,transmembrane protein 62 ,hematological and neurological expressed 1 like ,protein kinase C and casein kinase substrate in neurons 3
bc_c12610	Canis lupus familiaris	ENSCAFP00000008305.4,ENSCAFP00000013663.3	PAF1 homolog, Paf1/RNA polymerase II complex component ,F-box and WD repeat domain containing 8
bc_c12615	Canis lupus familiaris,Homo sapiens,Mus musculus	ENSCAFP00000040266.1,ENSP00000355533.2,ENSP00000353174.7,ENSMUSP00000127991.2,ENSMUSP00000021750.7,ENSCAFP00000014764.3,ENSP00000347667.3,ENSP00000352608.2,ENSCAFP00000037375.1,ENSMUSP00000032813.9,ENSMUSP00000137123.1,ENSMUSP00000149042.1,ENSCAFP00000008828.3,ENSMUSP00000146449.1,ENSMUSP00000147196.1,ENSMUSP00000147250.1,ENSMUSP00000089426.5,ENSMUSP00000079503.5,ENSP00000489529.1,ENSP00000373884…	ryanodine receptor 2 ,ryanodine receptor 2, cardiac ,ryanodine receptor 2 ,ryanodine receptor 1 ,ryanodine receptor 1, skeletal muscle ,ryanodine receptor 1 ,ryanodine receptor 3 ,ryanodine receptor 1 ,ryanodine receptor 3
bc_c12623	Canis lupus familiaris,Homo sapiens,Mus musculus	ENSMUSP00000141838.1,ENSP00000430632.1,ENSMUSP00000141772.1,ENSMUSP00000141219.1,ENSP00000416888.2,ENSCAFP00000041063.1,ENSP00000355827.5	F-box protein 28
bc_c12635	Canis lupus familiaris,Homo sapiens,Mus musculus	ENSCAFP00000016909.3,ENSP00000400000.1,ENSP00000386226.3,ENSMUSP00000148473.1,ENSMUSP00000048450.6	RNA binding motif protein 34
bc_c12639	Homo sapiens	ENSP00000429901.1,ENSP00000427861.1,ENSP00000428599.1	histone deacetylase 2
bc_c12662	Canis lupus familiaris	ENSCAFP00000040660.1,ENSCAFP00000038115.1,ENSCAFP00000043225.1,ENSCAFP00000001957.3,ENSCAFP00000037978.1,ENSCAFP00000041730.1	zinc finger protein 658 ,potassium channel tetramerization domain containing 14 ,katanin catalytic subunit A1 like 2 ,SRSF protein kinase 1 ,serologically defined colon cancer antigen 8 ,inhibitor of CDK, cyclin A1 interacting protein 1
bc_c12692	Canis lupus familiaris	ENSCAFP00000001957.3,ENSCAFP00000013039.3,ENSCAFP00000038115.1	SRSF protein kinase 1 ,protein kinase C and casein kinase substrate in neurons 3 ,potassium channel tetramerization domain containing 14
bc_c12693	Canis lupus familiaris	ENSCAFP00000009373.3	tripartite motif-containing protein 6
bc_c12719	Canis lupus familiaris	ENSCAFP00000043225.1,ENSCAFP00000038115.1,ENSCAFP00000039269.1,ENSCAFP00000037978.1,ENSCAFP00000041730.1,ENSCAFP00000028891.3,ENSCAFP00000005288.3,ENSCAFP00000017539.3,ENSCAFP00000013039.3	katanin catalytic subunit A1 like 2 ,potassium channel tetramerization domain containing 14 ,KIAA2026 ,serologically defined colon cancer antigen 8 ,inhibitor of CDK, cyclin A1 interacting protein 1 ,hematological and neurological expressed 1 like ,calcium dependent secretion activator 2 ,transmembrane protein 62 ,protein kinase C and casein kinase substrate in neurons 3
bc_c12723	Canis lupus familiaris,Homo sapiens,Mus musculus	ENSCAFP00000016357.3,ENSCAFP00000016357.3,ENSP00000367085.6,ENSP00000367085.6,ENSP00000443281.1,ENSP00000443281.1,ENSP00000367079.3,ENSP00000367079.3,ENSP00000341044.7,ENSP00000341044.7,ENSMUSP00000031583.8,ENSMUSP00000031583.8,ENSMUSP00000099642.1,ENSMUSP00000099642.1,ENSMUSP00000020843.6,ENSMUSP00000020843.6,ENSMUSP00000099490.1,ENSMUSP00000099490.1,ENSCAFP00000026669.3,ENSCAFP00000026669.3,ENS…	acetyl-CoA carboxylase beta ,acetyl-Coenzyme A carboxylase beta ,acetyl-Coenzyme A carboxylase alpha ,acetyl-CoA carboxylase alpha
bc_c12727	Canis lupus familiaris	ENSCAFP00000008305.4,ENSCAFP00000013663.3,ENSCAFP00000037775.1,ENSCAFP00000031628.2,ENSCAFP00000018396.3,ENSCAFP00000006662.3,ENSCAFP00000017193.3	PAF1 homolog, Paf1/RNA polymerase II complex component ,F-box and WD repeat domain containing 8 ,acidic nuclear phosphoprotein 32 family member E ,myosin IIIB ,zinc finger protein 467 ,toll like receptor 7
bc_c12763	Canis lupus familiaris,Homo sapiens,Mus musculus	ENSP00000300087.2,ENSCAFP00000026056.3,ENSMUSP00000033156.4	dynactin subunit 5 ,dynactin 5
bc_c12766	Canis lupus familiaris,Homo sapiens,Mus musculus	ENSCAFP00000012996.3,ENSCAFP00000012996.3,ENSP00000426848.1,ENSP00000426848.1,ENSP00000423663.1,ENSP00000423663.1,ENSP00000337159.5,ENSP00000337159.5,ENSMUSP00000022217.8	zinc finger FYVE-type containing 16 ,zinc finger, FYVE domain containing 16
bc_c12767	Canis lupus familiaris,Homo sapiens,Mus musculus	ENSP00000396362.1,ENSP00000402416.1,ENSCAFP00000014522.3,ENSP00000348959.3,ENSP00000412706.2,ENSMUSP00000008907.7,ENSP00000363449.1,ENSP00000263979.3,ENSP00000363452.4,ENSCAFP00000018789.4,ENSMUSP00000037949.3,ENSMUSP00000050979.6	mannosidase alpha class 1A member 2 ,mannosidase, alpha, class 1A, member 2 ,mannosidase alpha class 1C member 1 ,mannosidase, alpha, class 1C, member 1
bc_c12771	Canis lupus familiaris,Homo sapiens,Mus musculus	ENSCAFP00000031973.2,ENSP00000420394.1,ENSP00000337732.3,ENSMUSP00000040108.8,ENSP00000378149.3,ENSMUSP00000111036.1	RUN domain containing 3B
bc_c12778	Canis lupus familiaris,Homo sapiens,Mus musculus	ENSP00000432635.1,ENSMUSP00000102777.1,ENSCAFP00000007111.2,ENSCAFP00000007117.3,ENSMUSP00000044937.5,ENSP00000281038.5	asparaginyl-tRNA synthetase 2, mitochondrial (putative) ,asparaginyl-tRNA synthetase 2 (mitochondrial)(putative) ,GRB2 associated binding protein 2 ,asparaginyl-tRNA synthetase 2 (mitochondrial)(putative) ,asparaginyl-tRNA synthetase 2, mitochondrial (putative)
bc_c12813	Canis lupus familiaris,Homo sapiens,Mus musculus	ENSP00000391000.1,ENSP00000415332.2,ENSMUSP00000099720.1,ENSMUSP00000099721.1,ENSCAFP00000020799.3,ENSP00000410632.1	SEC14 and spectrin domain containing 1 ,SEC14 and spectrin domains 1 ,SEC14 and spectrin domain containing 1
bc_c12821	Canis lupus familiaris,Homo sapiens,Mus musculus	ENSP00000491430.1,ENSP00000446179.1,ENSP00000453852.1,ENSP00000338777.4,ENSMUSP00000075082.6,ENSCAFP00000037111.1,ENSP00000453223.1,ENSP00000453637.1	adaptor related protein complex 3 sigma 1 subunit ,adaptor related protein complex 3 sigma 2 subunit ,adaptor-related protein complex 3, sigma 2 subunit ,adaptor related protein complex 3 sigma 2 subunit ,C15orf38-AP3S2 readthrough
bc_c12826	Canis lupus familiaris,Homo sapiens,Mus musculus	ENSCAFP00000002376.3,ENSCAFP00000039659.1,ENSP00000414410.1,ENSP00000365821.4,ENSP00000349985.5,ENSP00000353422.3,ENSP00000365823.3,ENSMUSP00000068716.6	vacuolar protein sorting 13 homolog A ,vacuolar protein sorting 13A
bc_c12851	Canis lupus familiaris,Homo sapiens,Mus musculus	ENSP00000423631.1,ENSCAFP00000012218.3,ENSP00000373808.4,ENSMUSP00000043738.6,ENSMUSP00000126209.1	family with sequence similarity 169 member A ,family with sequence similarity 169, member A
bc_c12853	Canis lupus familiaris,Homo sapiens,Mus musculus	ENSCAFP00000011838.3,ENSP00000308957.8,ENSP00000424126.1,ENSP00000426294.3,ENSMUSP00000118958.1,ENSCAFP00000011829.3,ENSP00000431075.1,ENSP00000426417.1,ENSP00000426438.1,ENSP00000391639.2,ENSP00000423410.1,ENSMUSP00000120673.1,ENSMUSP00000105212.2,ENSP00000425515.1	multiple C2 and transmembrane domain containing 1 ,multiple C2 domains, transmembrane 1 ,multiple C2 and transmembrane domain containing 1 ,multiple C2 domains, transmembrane 1 ,multiple C2 and transmembrane domain containing 1
bc_c12854	Canis lupus familiaris,Homo sapiens	ENSCAFP00000031150.2,ENSCAFP00000031150.2,ENSCAFP00000030300.3,ENSCAFP00000030300.3,ENSP00000360005.5,ENSP00000360005.5,ENSP00000412292.2,ENSP00000412292.2,ENSP00000436464.1	DEP domain containing 1
bc_c12857	Canis lupus familiaris	ENSCAFP00000008305.4	PAF1 homolog, Paf1/RNA polymerase II complex component
bc_c12866	Canis lupus familiaris,Homo sapiens,Mus musculus	ENSCAFP00000017193.3,ENSCAFP00000006662.3,ENSCAFP00000013880.3,ENSMUSP00000048119.9,ENSP00000322675.6,ENSP00000407249.2,ENSP00000394794.1,ENSP00000426626.1,ENSP00000408368.2,ENSCAFP00000001957.3,ENSCAFP00000031628.2,ENSCAFP00000018396.3,ENSCAFP00000013039.3	toll like receptor 7 ,zinc finger protein 467 ,protein tyrosine phosphatase, non-receptor type 13 ,SRSF protein kinase 1 ,myosin IIIB ,protein kinase C and casein kinase substrate in neurons 3
bc_c12869	Canis lupus familiaris	ENSCAFP00000006662.3	zinc finger protein 467
bc_c12871	Canis lupus familiaris	ENSCAFP00000037978.1,ENSCAFP00000040660.1,ENSCAFP00000038115.1,ENSCAFP00000001957.3,ENSCAFP00000043225.1,ENSCAFP00000041730.1,ENSCAFP00000017539.3,ENSCAFP00000013039.3,ENSCAFP00000028891.3,ENSCAFP00000039269.1,ENSCAFP00000006662.3	serologically defined colon cancer antigen 8 ,zinc finger protein 658 ,potassium channel tetramerization domain containing 14 ,SRSF protein kinase 1 ,katanin catalytic subunit A1 like 2 ,inhibitor of CDK, cyclin A1 interacting protein 1 ,transmembrane protein 62 ,protein kinase C and casein kinase substrate in neurons 3 ,hematological and neurological expressed 1 like ,KIAA2026 ,zinc finger prote…
bc_c12875	Canis lupus familiaris	ENSCAFP00000006285.3,ENSCAFP00000035858.1	centrosomal protein 295
bc_c12888	Canis lupus familiaris	ENSCAFP00000010953.3,ENSCAFP00000008305.4,ENSCAFP00000030795.2,ENSCAFP00000005793.3	kallikrein B1 ,PAF1 homolog, Paf1/RNA polymerase II complex component ,choline phosphotransferase 1 ,KIAA1147
bc_c12898	Canis lupus familiaris	ENSCAFP00000008305.4	PAF1 homolog, Paf1/RNA polymerase II complex component
bc_c12901	Canis lupus familiaris,Homo sapiens	ENSCAFP00000035873.1,ENSCAFP00000008938.3,ENSP00000365233.4,ENSP00000365220.3	tripeptidyl peptidase 2
bc_c12932	Canis lupus familiaris,Homo sapiens,Mus musculus	ENSP00000397547.1,ENSCAFP00000043225.1,ENSP00000376730.1,ENSMUSP00000025264.6,ENSMUSP00000080936.7,ENSCAFP00000006428.3,ENSP00000325377.3,ENSP00000387186.3,ENSCAFP00000038115.1,ENSCAFP00000040660.1,ENSCAFP00000037978.1,ENSCAFP00000041730.1,ENSCAFP00000039269.1,ENSCAFP00000001957.3,ENSP00000386861.1,ENSCAFP00000013039.3,ENSCAFP00000017539.3	WD repeat domain 33 ,katanin catalytic subunit A1 like 2 ,WD repeat domain 33 ,potassium channel tetramerization domain containing 14 ,zinc finger protein 658 ,serologically defined colon cancer antigen 8 ,inhibitor of CDK, cyclin A1 interacting protein 1 ,KIAA2026 ,SRSF protein kinase 1 ,WD repeat domain 33 ,protein kinase C and casein kinase substrate in neurons 3 ,transmembrane protein 62
bc_c12943	Canis lupus familiaris	ENSCAFP00000030795.2,ENSCAFP00000013039.3,ENSCAFP00000001957.3,ENSCAFP00000031628.2,ENSCAFP00000038115.1,ENSCAFP00000039269.1	choline phosphotransferase 1 ,protein kinase C and casein kinase substrate in neurons 3 ,SRSF protein kinase 1 ,myosin IIIB ,potassium channel tetramerization domain containing 14 ,KIAA2026
bc_c12959	Canis lupus familiaris	ENSCAFP00000037940.1	ankyrin repeat and SOCS box containing 9
bc_c12979	Canis lupus familiaris	ENSCAFP00000005793.3,ENSCAFP00000008305.4	KIAA1147 ,PAF1 homolog, Paf1/RNA polymerase II complex component
bc_c12990	Canis lupus familiaris	ENSCAFP00000039269.1,ENSCAFP00000038115.1,ENSCAFP00000043225.1,ENSCAFP00000040660.1,ENSCAFP00000041730.1,ENSCAFP00000001957.3,ENSCAFP00000028891.3,ENSCAFP00000017539.3,ENSCAFP00000005288.3	KIAA2026 ,potassium channel tetramerization domain containing 14 ,katanin catalytic subunit A1 like 2 ,zinc finger protein 658 ,inhibitor of CDK, cyclin A1 interacting protein 1 ,SRSF protein kinase 1 ,hematological and neurological expressed 1 like ,transmembrane protein 62 ,calcium dependent secretion activator 2
bc_c12996	Canis lupus familiaris,Homo sapiens	ENSCAFP00000039269.1,ENSCAFP00000040660.1,ENSCAFP00000043225.1,ENSCAFP00000038115.1,ENSCAFP00000000484.3,ENSCAFP00000041730.1,ENSCAFP00000017539.3,ENSCAFP00000001957.3,ENSCAFP00000028891.3,ENSP00000356460.1,ENSP00000381036.3	KIAA2026 ,zinc finger protein 658 ,katanin catalytic subunit A1 like 2 ,potassium channel tetramerization domain containing 14 ,androglobin ,inhibitor of CDK, cyclin A1 interacting protein 1 ,transmembrane protein 62 ,SRSF protein kinase 1 ,hematological and neurological expressed 1 like ,androglobin
bc_c13005	Canis lupus familiaris	ENSCAFP00000043225.1,ENSCAFP00000039269.1,ENSCAFP00000037978.1,ENSCAFP00000040660.1,ENSCAFP00000038115.1,ENSCAFP00000041730.1,ENSCAFP00000001957.3	katanin catalytic subunit A1 like 2 ,KIAA2026 ,serologically defined colon cancer antigen 8 ,zinc finger protein 658 ,potassium channel tetramerization domain containing 14 ,inhibitor of CDK, cyclin A1 interacting protein 1 ,SRSF protein kinase 1
bc_c13008	Canis lupus familiaris,Homo sapiens,Mus musculus	ENSMUSP00000124489.1,ENSCAFP00000011104.2,ENSP00000229330.4,ENSCAFP00000011102.3,ENSMUSP00000020478.7	host cell factor C2
bc_c13012	Canis lupus familiaris,Homo sapiens,Mus musculus	ENSCAFP00000000464.3,ENSCAFP00000038437.1,ENSMUSP00000037568.7,ENSMUSP00000131052.1,ENSMUSP00000073462.3,ENSP00000377249.2,ENSP00000377250.4,ENSP00000447407.1,ENSP00000449215.1,ENSP00000446635.1,ENSCAFP00000040660.1,ENSCAFP00000037978.1,ENSCAFP00000001957.3,ENSCAFP00000038115.1,ENSCAFP00000041730.1,ENSCAFP00000039269.1,ENSCAFP00000017539.3,ENSCAFP00000028891.3,ENSCAFP00000043225.1,ENSCAFP00000013…	MON2 homolog, regulator of endosome-to-Golgi trafficking ,MON2 homolog, regulator of endosome to Golgi trafficking ,MON2 homolog, regulator of endosome-to-Golgi trafficking ,zinc finger protein 658 ,serologically defined colon cancer antigen 8 ,SRSF protein kinase 1 ,potassium channel tetramerization domain containing 14 ,inhibitor of CDK, cyclin A1 interacting protein 1 ,KIAA2026 ,transmembrane …
bc_c13021	Canis lupus familiaris,Homo sapiens,Mus musculus	ENSP00000489043.1,ENSP00000422136.1,ENSCAFP00000004251.3,ENSP00000488965.1,ENSP00000489552.1,ENSP00000478891.1,ENSP00000422762.1,ENSMUSP00000041145.8,ENSP00000489389.1,ENSP00000305721.7,ENSP00000489548.1,ENSP00000426405.1,ENSMUSP00000139424.1	inhibitor of Bruton tyrosine kinase ,inhibitor of Bruton agammaglobulinemia tyrosine kinase ,inhibitor of Bruton tyrosine kinase ,inhibitor of Bruton agammaglobulinemia tyrosine kinase
bc_c13023	Canis lupus familiaris,Homo sapiens	ENSCAFP00000008641.3,ENSCAFP00000008641.3,ENSP00000488176.1,ENSP00000369195.1,ENSP00000482348.1,ENSP00000265707.5,ENSP00000484817.1,ENSP00000369238.4,ENSP00000405978.2,ENSP00000488417.1,ENSP00000429422.1,ENSP00000483377.1,ENSCAFP00000008748.3	ADAM metallopeptidase domain 18 ,ADAM metallopeptidase domain 32
bc_c13039	Mus musculus	ENSMUSP00000051809.6	RPTOR independent companion of MTOR, complex 2
bc_c13045	Canis lupus familiaris,Homo sapiens,Mus musculus	ENSMUSP00000151951.1,ENSMUSP00000151951.1,ENSP00000446635.1,ENSP00000446635.1,ENSMUSP00000131052.1,ENSMUSP00000131052.1,ENSMUSP00000037568.7,ENSMUSP00000037568.7,ENSMUSP00000073462.3,ENSMUSP00000073462.3,ENSP00000377250.4,ENSP00000377250.4,ENSP00000447407.1,ENSP00000447407.1,ENSP00000377249.2,ENSP00000377249.2,ENSCAFP00000038437.1,ENSCAFP00000038437.1,ENSP00000449215.1,ENSP00000449215.1,ENSCAFP00…	MON2 homolog, regulator of endosome to Golgi trafficking ,MON2 homolog, regulator of endosome-to-Golgi trafficking ,MON2 homolog, regulator of endosome to Golgi trafficking ,MON2 homolog, regulator of endosome-to-Golgi trafficking
bc_c13057	Canis lupus familiaris	ENSCAFP00000039269.1,ENSCAFP00000039233.1	KIAA2026 ,pleckstrin homology domain containing S1
bc_c13059	Canis lupus familiaris,Homo sapiens,Mus musculus	ENSP00000337053.4,ENSMUSP00000129384.1,ENSCAFP00000025521.3,ENSMUSP00000136087.1,ENSMUSP00000021347.5	SEL1L ERAD E3 ligase adaptor subunit ,sel-1 suppressor of lin-12-like (C. elegans) ,SEL1L ERAD E3 ligase adaptor subunit ,sel-1 suppressor of lin-12-like (C. elegans)
bc_c13080	Canis lupus familiaris,Homo sapiens,Mus musculus	ENSMUSP00000143682.1,ENSP00000489940.1,ENSP00000480066.1,ENSCAFP00000002776.3,ENSP00000481004.1,ENSP00000486819.1,ENSP00000439169.1,ENSP00000489768.1,ENSP00000383049.3,ENSP00000430532.1,ENSCAFP00000040250.1,ENSMUSP00000031122.7,ENSP00000490678.1,ENSP00000274546.6,ENSP00000429320.1,ENSMUSP00000007797.4,ENSP00000295454.3,ENSCAFP00000014773.3,ENSMUSP00000143353.1,ENSMUSP00000038051.7,ENSMUSP00000082…	gamma-aminobutyric acid (GABA) A receptor, subunit beta 1 ,gamma-aminobutyric acid type A receptor beta3 subunit ,gamma-aminobutyric acid type A receptor beta2 subunit ,gamma-aminobutyric acid type A receptor beta1 subunit ,gamma-aminobutyric acid type A receptor beta3 subunit ,gamma-aminobutyric acid type A receptor beta2 subunit ,gamma-aminobutyric acid type A receptor beta3 subunit ,gamma-amin…
bc_c13092	Homo sapiens	ENSP00000261523.5	RAR related orphan receptor A
bc_c13138	Canis lupus familiaris	ENSCAFP00000037775.1	acidic nuclear phosphoprotein 32 family member E
bc_c13151	Canis lupus familiaris	ENSCAFP00000008305.4,ENSCAFP00000008305.4	PAF1 homolog, Paf1/RNA polymerase II complex component
bc_c13164	Canis lupus familiaris,Homo sapiens,Mus musculus	ENSP00000455291.1,ENSMUSP00000126553.1,ENSCAFP00000023405.3,ENSMUSP00000034738.7,ENSP00000260443.4,ENSMUSP00000134473.2	ribosomal L24 domain containing 1 ,predicted gene 20509
bc_c13170	Canis lupus familiaris,Homo sapiens,Mus musculus	ENSCAFP00000022501.3,ENSCAFP00000039362.1,ENSMUSP00000120273.1,ENSMUSP00000064694.4,ENSMUSP00000113810.1,ENSMUSP00000118727.2,ENSP00000395556.1,ENSP00000348681.5,ENSP00000342793.4	phospholipase D1
bc_c13178	Canis lupus familiaris,Homo sapiens,Mus musculus	ENSMUSP00000033929.4,ENSP00000311579.6,ENSCAFP00000009960.4,ENSP00000429890.1,ENSP00000428299.1,ENSMUSP00000126888.1,ENSMUSP00000025729.5,ENSCAFP00000041536.1,ENSP00000360689.4,ENSCAFP00000010845.4	tankyrase, TRF1-interacting ankyrin-related ADP-ribose polymerase ,tankyrase ,tankyrase, TRF1-interacting ankyrin-related ADP-ribose polymerase 2 ,tankyrase 2
bc_c13184	Canis lupus familiaris,Homo sapiens,Mus musculus	ENSCAFP00000032528.2,ENSP00000365529.3,ENSMUSP00000049708.7	G protein-coupled receptor 158
bc_c13190	Canis lupus familiaris	ENSCAFP00000001957.3,ENSCAFP00000038115.1,ENSCAFP00000030795.2,ENSCAFP00000039269.1	SRSF protein kinase 1 ,potassium channel tetramerization domain containing 14 ,choline phosphotransferase 1 ,KIAA2026
bc_c13203	Canis lupus familiaris,Homo sapiens,Mus musculus	ENSP00000366179.3,ENSCAFP00000006171.3,ENSMUSP00000126321.1,ENSMUSP00000088980.5	DnaJ heat shock protein family (Hsp40) member C1
bc_c13214	Canis lupus familiaris	ENSCAFP00000018965.3	F-box and WD repeat domain containing 12
bc_c13220	Canis lupus familiaris,Homo sapiens,Mus musculus	ENSP00000482496.1,ENSP00000482496.1,ENSP00000482496.1,ENSMUSP00000024869.6,ENSMUSP00000024869.6,ENSMUSP00000024869.6,ENSP00000340817.1,ENSP00000340817.1,ENSP00000340817.1,ENSP00000480893.1,ENSP00000480893.1,ENSP00000480893.1,ENSP00000320885.3,ENSP00000320885.3,ENSP00000320885.3,ENSCAFP00000008562.4,ENSCAFP00000008562.4,ENSCAFP00000008562.4	spastin
bc_c13224	Canis lupus familiaris,Homo sapiens,Mus musculus	ENSCAFP00000007704.3,ENSCAFP00000043056.1,ENSP00000349892.5,ENSP00000444596.1,ENSMUSP00000124710.1,ENSMUSP00000124601.1,ENSMUSP00000125189.1	MYC binding protein 2, E3 ubiquitin protein ligase ,MYC binding protein 2
bc_c13236	Canis lupus familiaris,Homo sapiens,Mus musculus	ENSCAFP00000024715.3,ENSP00000249837.3,ENSP00000261517.5,ENSP00000379235.3,ENSP00000379233.4,ENSMUSP00000077040.5,ENSMUSP00000150974.1,ENSCAFP00000001957.3,ENSCAFP00000005288.3,ENSCAFP00000039269.1	vacuolar protein sorting 13 homolog C ,vacuolar protein sorting 13C ,SRSF protein kinase 1 ,calcium dependent secretion activator 2 ,KIAA2026
bc_c13241	Canis lupus familiaris	ENSCAFP00000040660.1,ENSCAFP00000038115.1,ENSCAFP00000037978.1,ENSCAFP00000001957.3,ENSCAFP00000039269.1,ENSCAFP00000043225.1,ENSCAFP00000041730.1,ENSCAFP00000028891.3	zinc finger protein 658 ,potassium channel tetramerization domain containing 14 ,serologically defined colon cancer antigen 8 ,SRSF protein kinase 1 ,KIAA2026 ,katanin catalytic subunit A1 like 2 ,inhibitor of CDK, cyclin A1 interacting protein 1 ,hematological and neurological expressed 1 like
bc_c13262	Canis lupus familiaris	ENSCAFP00000043225.1,ENSCAFP00000038115.1	katanin catalytic subunit A1 like 2 ,potassium channel tetramerization domain containing 14
bc_c13264	Canis lupus familiaris,Homo sapiens	ENSCAFP00000039125.1,ENSP00000317385.4,ENSP00000367963.3,ENSP00000448248.1	GLI pathogenesis related 1 like 2
bc_c13278	Canis lupus familiaris	ENSCAFP00000039269.1	KIAA2026
bc_c13280	Canis lupus familiaris	ENSCAFP00000013663.3	F-box and WD repeat domain containing 8
bc_c13284	Canis lupus familiaris	ENSCAFP00000038115.1,ENSCAFP00000040660.1,ENSCAFP00000001957.3,ENSCAFP00000037978.1,ENSCAFP00000041730.1,ENSCAFP00000043225.1,ENSCAFP00000039269.1	potassium channel tetramerization domain containing 14 ,zinc finger protein 658 ,SRSF protein kinase 1 ,serologically defined colon cancer antigen 8 ,inhibitor of CDK, cyclin A1 interacting protein 1 ,katanin catalytic subunit A1 like 2 ,KIAA2026
bc_c13288	Canis lupus familiaris,Homo sapiens,Mus musculus	ENSMUSP00000098881.2,ENSP00000429071.1,ENSMUSP00000019333.3,ENSP00000430753.2,ENSP00000430955.1,ENSP00000482720.1,ENSP00000409064.2,ENSP00000430397.1,ENSP00000274542.2,ENSCAFP00000036514.1,ENSCAFP00000025484.3	ring finger protein 145
bc_c13294	Canis lupus familiaris	ENSCAFP00000020113.3,ENSCAFP00000036424.1	tripartite motif containing 69 ,histone cluster 1 H2B family member f
bc_c13326	Canis lupus familiaris,Homo sapiens,Mus musculus	ENSCAFP00000011273.3,ENSCAFP00000011273.3,ENSP00000422295.1,ENSP00000422295.1,ENSP00000329419.4,ENSP00000329419.4,ENSP00000422917.1,ENSP00000422917.1,ENSMUSP00000035033.5,ENSMUSP00000035033.5	coatomer protein complex subunit beta 2 ,coatomer protein complex, subunit beta 2 (beta prime)
bc_c13331	Canis lupus familiaris,Homo sapiens,Mus musculus	ENSCAFP00000015535.3,ENSCAFP00000015535.3,ENSP00000356413.1,ENSP00000356413.1,ENSP00000356414.3,ENSP00000356414.3,ENSP00000356411.1,ENSP00000356411.1,ENSP00000356416.3,ENSP00000356416.3,ENSP00000383752.2,ENSP00000383752.2,ENSP00000356415.3,ENSP00000356415.3,ENSMUSP00000125623.1,ENSMUSP00000125623.1,ENSP00000424612.1,ENSP00000472298.1	TROVE domain family member 2 ,TROVE domain family, member 2 ,TROVE domain family member 2
bc_c13333	Canis lupus familiaris,Homo sapiens,Mus musculus	ENSCAFP00000020227.3,ENSCAFP00000020227.3,ENSP00000356448.3,ENSP00000356448.3,ENSP00000483425.1,ENSP00000483425.1,ENSMUSP00000117616.2,ENSMUSP00000117616.2,ENSMUSP00000112606.2,ENSMUSP00000112606.2	translocated promoter region, nuclear basket protein
bc_c13334	Canis lupus familiaris,Homo sapiens,Mus musculus	ENSP00000447808.1,ENSP00000448883.1,ENSMUSP00000132315.1,ENSMUSP00000127830.1,ENSP00000449659.1,ENSMUSP00000100900.1,ENSMUSP00000128837.1,ENSP00000412091.3,ENSP00000229195.3,ENSP00000449260.1,ENSCAFP00000000645.3,ENSMUSP00000132152.1,ENSMUSP00000100902.1	CCR4-NOT transcription complex subunit 2 ,CCR4-NOT transcription complex, subunit 2 ,CCR4-NOT transcription complex subunit 2 ,CCR4-NOT transcription complex, subunit 2 ,CCR4-NOT transcription complex subunit 2 ,CCR4-NOT transcription complex, subunit 2
bc_c13351	Canis lupus familiaris	ENSCAFP00000013039.3	protein kinase C and casein kinase substrate in neurons 3
bc_c13368	Canis lupus familiaris,Homo sapiens,Mus musculus	ENSCAFP00000029847.3,ENSP00000354739.5,ENSCAFP00000035849.1,ENSMUSP00000117461.1,ENSMUSP00000089637.6	60S ribosomal protein L12 ,ribosomal protein L12 ,60S ribosomal protein L12 ,ribosomal protein L12 ,predicted gene, 16519
bc_c13377	Canis lupus familiaris,Homo sapiens,Mus musculus	ENSP00000370381.3,ENSP00000453409.1,ENSCAFP00000021063.3,ENSP00000379822.3,ENSMUSP00000028630.2,ENSMUSP00000106121.2,ENSMUSP00000106120.2,ENSCAFP00000042583.1,ENSP00000453230.1	solute carrier family 12 member 1 ,solute carrier family 12, member 1 ,solute carrier family 12 member 1
[truncated: 68,661 more rows]
